# Supplementary material for: 1-(3-Bromo­phen­yl)thio­urea
Source: Acta Crystallogr Sect E Struct Rep Online. 2012 Jul 18;68(Pt 8):o2462. doi: 10.1107/S1600536812031601 (PMC3414918; doi:10.1107/S1600536812031601)
Supplement: Supplementary file 1 [file e-68-o2462-sup1.cif]

##############################################################################
#                                                                            #
# This CIF contains the data in a paper accepted for publication in          #
# Acta Crystallographica Section E. It conforms to the requirements of       #
# Notes for Authors for Acta Crystallographica Section E, and has been       #
# peer reviewed under the auspices of the IUCr Commission on Journals.       #
#                                                                            #
# Full details of the Crystallographic Information File format               #
# are given in the paper "The Crystallographic Information File (CIF):       #
# a New Standard Archive File for Crystallography" by S. R. Hall, F. H.      #
# Allen and I. D. Brown [Acta Cryst. (1991), A47, 655-685].                  #
#                                                                            #
# The current version of the core CIF dictionary is obtainable from          #
# ftp://ftp.iucr.org/pub/cif_core.dic.                                       #
#                                                                            #
# Software is freely available for graphical display of the structure(s)     #
# in this CIF. For information consult the CIF software page                 #
# http://www.iucr.org/resources/cif/software.                                #
#                                                                            #
# This file may be used for bona fide research purposes within the           #
# scientific community so long as proper attribution is given to the journal # 
# article from which it was obtained.                                        #
#                                                                            #
##############################################################################
data_global
_audit_creation_method     'form.cif (version 2.0)'
_journal_data_validation_number     ?
_journal_date_recd_electronic     2012-07-08
_journal_date_accepted     2012-07-11
_journal_name_full     'Acta Crystallographica, Section E'
_journal_year     2012
_journal_volume     68
_journal_issue      8
_journal_page_first     o2462
_journal_page_last     o2462
_journal_paper_category     QO
_journal_paper_doi     10.1107/S1600536812031601
_journal_coeditor_code     HB6892
_publ_contact_author_name     'Professor Fun, Hoong-Kun'
_publ_contact_author_address
;
X-ray Crystallography Unit
School of Physics
Universiti Sains Malaysia
11800 USM, Penang
Malaysia
;
_publ_contact_author_email     hkfun@usm.my
_publ_contact_author_fax     '604 6579150'
_publ_contact_author_phone     '604 6533652'
_publ_section_title
;
1-(3-Bromophenyl)thiourea
;
loop_
    _publ_author_name
    _publ_author_footnote
    _publ_author_address
    'Hoong-Kun Fun'
;
Thomson Reuters ResearcherID: A-3561-2009.
;
;
X-ray Crystallography Unit
School of Physics
Universiti Sains Malaysia
11800 USM, Penang
Malaysia
;
    'Ching Kheng Quah'
;
Thomson Reuters ResearcherID: A-5525-2009.
;
;
X-ray Crystallography Unit
School of Physics
Universiti Sains Malaysia
11800 USM, Penang
Malaysia
;
    'Prakash S. Nayak' ?
;
Department of Studies in Chemistry
Mangalore University
Mangalagangotri 574 199
India
;
    'B. Narayana' ?
;
Department of Studies in Chemistry
Mangalore University
Mangalagangotri 574 199
India
;
    'B. K. Sarojini' ?
;
Department of Chemistry
P. A. College of Engineering
Nadupadavu
Mangalore 574 153
India
;
data_I
_audit_creation_method     SHELXL97
_chemical_name_systematic
;
1-(3-Bromophenyl)thiourea
;
_chemical_name_common     ?
_chemical_formula_moiety     'C7 H7 Br N2 S'
_chemical_formula_sum     'C7 H7 Br N2 S'
_chemical_formula_iupac     'C7 H7 Br N2 S'
_chemical_formula_weight     231.12
_chemical_melting_point     ?
_symmetry_cell_setting     triclinic
_symmetry_space_group_name_H-M     'P -1'
_symmetry_space_group_name_Hall     '-P 1'
loop_
    _symmetry_equiv_pos_as_xyz
    'x, y, z'
    '-x, -y, -z'
_cell_length_a     5.5308(8)
_cell_length_b     8.5316(12)
_cell_length_c     9.4249(14)
_cell_angle_alpha     103.500(3)
_cell_angle_beta     90.878(3)
_cell_angle_gamma     97.232(4)
_cell_volume     428.54(11)
_cell_formula_units_Z     2
_cell_measurement_reflns_used     3285
_cell_measurement_theta_min     2.91
_cell_measurement_theta_max     29.55
_cell_measurement_temperature     100
_exptl_crystal_description     plate
_exptl_crystal_colour     colourless
_exptl_crystal_size_max     0.229
_exptl_crystal_size_mid     0.155
_exptl_crystal_size_min     0.072
_exptl_crystal_density_diffrn     1.791
_exptl_crystal_density_meas     ?
_exptl_crystal_density_method     'not measured'
_exptl_crystal_F_000     228
_exptl_absorpt_coefficient_mu     4.973
_exptl_absorpt_correction_type     multi-scan
_exptl_absorpt_process_details     '(SADABS; Bruker, 2009)'
_exptl_absorpt_correction_T_min     0.3955
_exptl_absorpt_correction_T_max     0.7160
_exptl_special_details
;
The crystal was placed in the cold stream of an Oxford Cryosystems
Cobra open-flow nitrogen cryostat (Cosier & Glazer, 1986) operating
at 100.0 (1) K.
;
_diffrn_ambient_temperature     100
_diffrn_radiation_type     MoK\a
_diffrn_radiation_wavelength     0.71073
_diffrn_radiation_source     'fine-focus sealed tube'
_diffrn_radiation_monochromator     graphite
_diffrn_measurement_device_type     'Bruker SMART APEXII DUO CCD'
_diffrn_measurement_method     '\f and \w'
_diffrn_detector_area_resol_mean     ?
_diffrn_reflns_number     5292
_diffrn_reflns_av_R_equivalents     0.0335
_diffrn_reflns_av_sigmaI/netI     0.0327
_diffrn_reflns_theta_min     2.22
_diffrn_reflns_theta_max     25.00
_diffrn_reflns_theta_full     25.00
_diffrn_measured_fraction_theta_max     0.978
_diffrn_measured_fraction_theta_full     0.978
_diffrn_reflns_limit_h_min     -6
_diffrn_reflns_limit_h_max     6
_diffrn_reflns_limit_k_min     -10
_diffrn_reflns_limit_k_max     10
_diffrn_reflns_limit_l_min     -11
_diffrn_reflns_limit_l_max     11
_diffrn_standards_number     0
_diffrn_standards_interval_count     .
_diffrn_standards_interval_time     .
_diffrn_standards_decay_%     ?
_refine_special_details
;
Refinement of F^2^ against ALL reflections. The weighted R-factor wR and
goodness of fit S are based on F^2^, conventional R-factors R are based
on F, with F set to zero for negative F^2^. The threshold expression of
F^2^ > 2sigma(F^2^) is used only for calculating R-factors(gt) etc. and is
not relevant to the choice of reflections for refinement. R-factors based
on F^2^ are statistically about twice as large as those based on F, and
R-factors based on ALL data will be even larger.
;
_reflns_number_total     1481
_reflns_number_gt     1354
_reflns_threshold_expression     I>2\s(I)
_refine_ls_structure_factor_coef     Fsqd
_refine_ls_matrix_type     full
_refine_ls_R_factor_all     0.0274
_refine_ls_R_factor_gt     0.0240
_refine_ls_wR_factor_gt     0.0645
_refine_ls_wR_factor_ref     0.0667
_refine_ls_goodness_of_fit_ref     1.087
_refine_ls_restrained_S_all     1.087
_refine_ls_number_reflns     1481
_refine_ls_number_parameters     100
_refine_ls_number_restraints     0
_refine_ls_hydrogen_treatment     constr
_refine_ls_weighting_scheme     calc
_refine_ls_weighting_details
       'calc w = 1/[\s^2^(Fo^2^)+(0.0373P)^2^+0.1495P] where P=(Fo^2^+2Fc^2^)/3'
_atom_sites_solution_hydrogens     geom
_atom_sites_solution_primary     direct
_atom_sites_solution_secondary     difmap
_refine_ls_shift/su_max     0.001
_refine_ls_shift/su_mean     0.001
_refine_diff_density_max     0.443
_refine_diff_density_min     -0.477
_refine_ls_extinction_method     none
_refine_ls_extinction_coef     ?
loop_
    _atom_type_symbol
    _atom_type_description
    _atom_type_scat_dispersion_real
    _atom_type_scat_dispersion_imag
    _atom_type_scat_source
    'C' 'C' 0.0033 0.0016
                         'International Tables Vol C Tables 4.2.6.8 and 6.1.1.4'
    'H' 'H' 0.0000 0.0000
                         'International Tables Vol C Tables 4.2.6.8 and 6.1.1.4'
    'N' 'N' 0.0061 0.0033
                         'International Tables Vol C Tables 4.2.6.8 and 6.1.1.4'
    'S' 'S' 0.1246 0.1234
                         'International Tables Vol C Tables 4.2.6.8 and 6.1.1.4'
    'Br' 'Br' -0.2901 2.4595
                         'International Tables Vol C Tables 4.2.6.8 and 6.1.1.4'
_computing_data_collection     'APEX2 (Bruker, 2009)'
_computing_cell_refinement     'SAINT (Bruker, 2009)'
_computing_data_reduction     'SAINT (Bruker, 2009)'
_computing_structure_solution     'SHELXTL (Sheldrick, 2008)'
_computing_structure_refinement     'SHELXTL (Sheldrick, 2008)'
_computing_molecular_graphics     'SHELXTL (Sheldrick, 2008)'
_computing_publication_material
;
SHELXTL (Sheldrick, 2008) and PLATON (Spek, 2009)
;
loop_
    _atom_site_type_symbol
    _atom_site_label
    _atom_site_fract_x
    _atom_site_fract_y
    _atom_site_fract_z
    _atom_site_U_iso_or_equiv
    _atom_site_adp_type
    _atom_site_calc_flag
    _atom_site_refinement_flags
    _atom_site_occupancy
    _atom_site_symmetry_multiplicity
    _atom_site_disorder_assembly
    _atom_site_disorder_group
    Br Br1 0.80456(5) 0.08100(4) 0.30695(3) 0.02513(13) Uani d . 1 1 . .
    S S1 0.39118(12) 0.25378(9) 1.02969(8) 0.01925(18) Uani d . 1 1 . .
    N N1 0.7109(4) 0.3643(3) 0.8568(3) 0.0188(5) Uani d . 1 1 . .
    H H1N1 0.6478 0.4767 0.8945 0.023 Uiso d R 1 1 . .
    N N2 0.7347(4) 0.1050(3) 0.8821(3) 0.0201(5) Uani d . 1 1 . .
    H H1N2 0.6763 0.0004 0.8990 0.024 Uiso d R 1 1 . .
    H H2N2 0.8746 0.1112 0.8318 0.024 Uiso d R 1 1 . .
    C C1 1.0878(5) 0.4459(4) 0.7452(3) 0.0208(6) Uani d . 1 1 . .
    H H1A 1.1426 0.5220 0.8340 0.025 Uiso calc R 1 1 . .
    C C2 1.2308(5) 0.4300(4) 0.6236(3) 0.0241(7) Uani d . 1 1 . .
    H H2A 1.3836 0.4966 0.6297 0.029 Uiso calc R 1 1 . .
    C C3 1.1532(5) 0.3180(4) 0.4929(3) 0.0220(6) Uani d . 1 1 . .
    H H3A 1.2529 0.3057 0.4108 0.026 Uiso calc R 1 1 . .
    C C4 0.9281(5) 0.2254(4) 0.4859(3) 0.0185(6) Uani d . 1 1 . .
    C C5 0.7812(5) 0.2390(3) 0.6044(3) 0.0174(6) Uani d . 1 1 . .
    H H5A 0.6265 0.1744 0.5972 0.021 Uiso calc R 1 1 . .
    C C6 0.8650(5) 0.3495(4) 0.7348(3) 0.0183(6) Uani d . 1 1 . .
    C C7 0.6287(5) 0.2392(3) 0.9158(3) 0.0164(6) Uani d . 1 1 . .
loop_
    _atom_site_aniso_label
    _atom_site_aniso_U_11
    _atom_site_aniso_U_22
    _atom_site_aniso_U_33
    _atom_site_aniso_U_12
    _atom_site_aniso_U_13
    _atom_site_aniso_U_23
    Br1 0.02112(19) 0.0317(2) 0.01968(19) 0.00583(13) -0.00184(11) -0.00064(13)
    S1 0.0192(4) 0.0159(4) 0.0237(4) 0.0044(3) 0.0047(3) 0.0055(3)
    N1 0.0211(12) 0.0164(13) 0.0189(13) 0.0044(10) 0.0024(10) 0.0029(10)
    N2 0.0210(12) 0.0149(13) 0.0256(13) 0.0053(10) 0.0052(10) 0.0057(10)
    C1 0.0207(15) 0.0199(16) 0.0220(15) 0.0030(12) -0.0053(12) 0.0055(12)
    C2 0.0155(15) 0.0282(18) 0.0283(17) -0.0024(13) -0.0029(13) 0.0092(14)
    C3 0.0163(15) 0.0281(17) 0.0224(15) 0.0058(13) 0.0008(12) 0.0061(13)
    C4 0.0181(14) 0.0192(16) 0.0185(14) 0.0064(12) -0.0030(11) 0.0036(12)
    C5 0.0161(14) 0.0140(15) 0.0230(15) 0.0033(11) -0.0007(11) 0.0052(11)
    C6 0.0194(14) 0.0198(15) 0.0179(15) 0.0065(12) 0.0011(11) 0.0069(12)
    C7 0.0169(14) 0.0135(14) 0.0176(14) 0.0007(11) -0.0044(11) 0.0025(11)
_geom_special_details
;
 All esds (except the esd in the dihedral angle between two l.s. planes)
 are estimated using the full covariance matrix.  The cell esds are taken
 into account individually in the estimation of esds in distances, angles
 and torsion angles; correlations between esds in cell parameters are only
 used when they are defined by crystal symmetry.  An approximate (isotropic)
 treatment of cell esds is used for estimating esds involving l.s. planes.
;
loop_
    _geom_bond_atom_site_label_1
    _geom_bond_atom_site_label_2
    _geom_bond_site_symmetry_2
    _geom_bond_distance
    _geom_bond_publ_flag
    Br1 C4 . 1.900(3) ?
    S1 C7 . 1.707(3) ?
    N1 C7 . 1.348(4) ?
    N1 C6 . 1.433(4) ?
    N1 H1N1 . 1.0468 ?
    N2 C7 . 1.327(4) ?
    N2 H1N2 . 0.9608 ?
    N2 H2N2 . 0.9156 ?
    C1 C6 . 1.381(4) ?
    C1 C2 . 1.393(4) ?
    C1 H1A . 0.9500 ?
    C2 C3 . 1.395(4) ?
    C2 H2A . 0.9500 ?
    C3 C4 . 1.380(4) ?
    C3 H3A . 0.9500 ?
    C4 C5 . 1.383(4) ?
    C5 C6 . 1.395(4) ?
    C5 H5A . 0.9500 ?
loop_
    _geom_angle_atom_site_label_1
    _geom_angle_atom_site_label_2
    _geom_angle_atom_site_label_3
    _geom_angle_site_symmetry_1
    _geom_angle_site_symmetry_3
    _geom_angle
    _geom_angle_publ_flag
    C7 N1 C6 . . 123.6(2) ?
    C7 N1 H1N1 . . 119.2 ?
    C6 N1 H1N1 . . 116.9 ?
    C7 N2 H1N2 . . 127.4 ?
    C7 N2 H2N2 . . 116.3 ?
    H1N2 N2 H2N2 . . 116.2 ?
    C6 C1 C2 . . 119.0(3) ?
    C6 C1 H1A . . 120.5 ?
    C2 C1 H1A . . 120.5 ?
    C1 C2 C3 . . 121.1(3) ?
    C1 C2 H2A . . 119.5 ?
    C3 C2 H2A . . 119.5 ?
    C4 C3 C2 . . 118.3(3) ?
    C4 C3 H3A . . 120.9 ?
    C2 C3 H3A . . 120.9 ?
    C3 C4 C5 . . 122.0(3) ?
    C3 C4 Br1 . . 120.0(2) ?
    C5 C4 Br1 . . 117.9(2) ?
    C4 C5 C6 . . 118.6(3) ?
    C4 C5 H5A . . 120.7 ?
    C6 C5 H5A . . 120.7 ?
    C1 C6 C5 . . 121.0(3) ?
    C1 C6 N1 . . 120.6(3) ?
    C5 C6 N1 . . 118.3(3) ?
    N2 C7 N1 . . 118.5(3) ?
    N2 C7 S1 . . 121.2(2) ?
    N1 C7 S1 . . 120.3(2) ?
loop_
    _geom_torsion_atom_site_label_1
    _geom_torsion_atom_site_label_2
    _geom_torsion_atom_site_label_3
    _geom_torsion_atom_site_label_4
    _geom_torsion_site_symmetry_1
    _geom_torsion_site_symmetry_2
    _geom_torsion_site_symmetry_3
    _geom_torsion_site_symmetry_4
    _geom_torsion
    _geom_torsion_publ_flag
    C6 C1 C2 C3 . . . . -0.5(4) ?
    C1 C2 C3 C4 . . . . 1.4(4) ?
    C2 C3 C4 C5 . . . . -1.0(4) ?
    C2 C3 C4 Br1 . . . . 176.0(2) ?
    C3 C4 C5 C6 . . . . -0.3(4) ?
    Br1 C4 C5 C6 . . . . -177.34(19) ?
    C2 C1 C6 C5 . . . . -0.9(4) ?
    C2 C1 C6 N1 . . . . -178.9(2) ?
    C4 C5 C6 C1 . . . . 1.3(4) ?
    C4 C5 C6 N1 . . . . 179.3(2) ?
    C7 N1 C6 C1 . . . . -123.6(3) ?
    C7 N1 C6 C5 . . . . 58.4(4) ?
    C6 N1 C7 N2 . . . . 15.1(4) ?
    C6 N1 C7 S1 . . . . -164.2(2) ?
loop_
    _geom_hbond_atom_site_label_D
    _geom_hbond_atom_site_label_H
    _geom_hbond_atom_site_label_A
    _geom_hbond_site_symmetry_A
    _geom_hbond_distance_DH
    _geom_hbond_distance_HA
    _geom_hbond_distance_DA
    _geom_hbond_angle_DHA
    _geom_hbond_publ_flag
    N1 H1N1 S1 2_667 1.05 2.28 3.307(3) 166 yes
    N2 H1N2 S1 2_657 0.96 2.40 3.349(3) 168 yes
    N2 H2N2 Br1 2_756 0.92 2.71 3.468(2) 141 yes
_iucr_refine_instructions_details
;
TITL mo_bks113_0m in P-1 (100K)
CELL  0.71073    5.5308    8.5316    9.4249   103.500    90.878    97.232
ZERR  2           0.0008    0.0012    0.0014     0.003     0.003     0.004
LATT   1
SFAC C H N S BR
UNIT 14 14 4 2 2
TEMP -173.000
SIZE 0.072 0.155 0.229
L.S. 10
BOND $H
FMAP 2 1 60
OMIT 1  -3   1
OMIT -1   3   0
OMIT 2  -5   3
OMIT 2   4   2
OMIT 1 5 1
OMIT 1 -3 2
ACTA
CONF
PLAN 20
OMIT -4 50
WGHT    0.037300    0.149500
FVAR       0.75628
BR1   5    0.804561    0.081000    0.306951    11.00000    0.02112    0.03174 =
         0.01968   -0.00064   -0.00184    0.00583
S1    4    0.391181    0.253778    1.029687    11.00000    0.01924    0.01587 =
         0.02370    0.00551    0.00470    0.00440
N1    3    0.710863    0.364313    0.856793    11.00000    0.02112    0.01639 =
         0.01891    0.00291    0.00239    0.00437
AFIX   3
H1N1  2    0.647759    0.476656    0.894514    11.00000   -1.20000
AFIX   0
N2    3    0.734696    0.105045    0.882089    11.00000    0.02103    0.01487 =
         0.02559    0.00568    0.00522    0.00527
AFIX   3
H1N2  2    0.676287    0.000365    0.899040    11.00000   -1.20000
H2N2  2    0.874587    0.111165    0.831840    11.00000   -1.20000
AFIX   0
C1    1    1.087785    0.445948    0.745198    11.00000    0.02069    0.01991 =
         0.02203    0.00548   -0.00534    0.00302
AFIX  43
H1A   2    1.142636    0.522017    0.833980    11.00000   -1.20000
AFIX   0
C2    1    1.230752    0.430036    0.623581    11.00000    0.01546    0.02821 =
         0.02831    0.00916   -0.00294   -0.00240
AFIX  43
H2A   2    1.383572    0.496595    0.629730    11.00000   -1.20000
AFIX   0
C3    1    1.153246    0.317979    0.492896    11.00000    0.01630    0.02805 =
         0.02238    0.00614    0.00082    0.00578
AFIX  43
H3A   2    1.252877    0.305730    0.410839    11.00000   -1.20000
AFIX   0
C4    1    0.928103    0.225361    0.485868    11.00000    0.01810    0.01922 =
         0.01852    0.00355   -0.00297    0.00644
C5    1    0.781209    0.238992    0.604444    11.00000    0.01606    0.01395 =
         0.02296    0.00520   -0.00067    0.00328
AFIX  43
H5A   2    0.626460    0.174443    0.597227    11.00000   -1.20000
AFIX   0
C6    1    0.865043    0.349477    0.734804    11.00000    0.01937    0.01980 =
         0.01787    0.00693    0.00112    0.00647
C7    1    0.628689    0.239223    0.915840    11.00000    0.01692    0.01352 =
         0.01765    0.00253   -0.00438    0.00073
HKLF 4
REM  mo_bks113_0m in P-1 (100K)
REM R1 =  0.0240 for   1354 Fo > 4sig(Fo)  and  0.0274 for all   1481 data
REM    100 parameters refined using      0 restraints
END
WGHT      0.0373      0.1495
REM Highest difference peak  0.443,  deepest hole -0.477,  1-sigma level  0.099
Q1    1   0.8173  0.2150  0.3220  11.00000  0.05    0.44
Q2    1   0.7675 -0.0482  0.2647  11.00000  0.05    0.40
Q3    1   0.9853  0.2255  0.2335  11.00000  0.05    0.36
Q4    1   0.8154  0.3145  0.6800  11.00000  0.05    0.33
Q5    1   0.7405  0.4544  0.9068  11.00000  0.05    0.33
Q6    1   0.7971  0.3552  0.8020  11.00000  0.05    0.31
Q7    1   0.7355 -0.1548  0.8613  11.00000  0.05    0.28
Q8    1   1.0567  0.1149  0.6967  11.00000  0.05    0.27
Q9    1   0.6359  0.4191  0.8656  11.00000  0.05    0.27
Q10   1   0.8316 -0.1626  0.8398  11.00000  0.05    0.27
Q11   1   0.6728 -0.0121  0.9802  11.00000  0.05    0.26
Q12   1   0.8788 -0.0060  0.3239  11.00000  0.05    0.26
Q13   1   0.4069  0.3747  1.0438  11.00000  0.05    0.26
Q14   1   0.6505  0.1882  1.1453  11.00000  0.05    0.25
Q15   1   0.6842  0.0374  0.9415  11.00000  0.05    0.25
Q16   1   1.3658  0.2362  0.2451  11.00000  0.05    0.25
Q17   1   0.6880  0.2266  0.3776  11.00000  0.05    0.25
Q18   1   0.5180 -0.0991  0.8757  11.00000  0.05    0.25
Q19   1   0.9976 -0.0016  0.9778  11.00000  0.05    0.25
Q20   1   0.7923  0.1733  0.2028  11.00000  0.05    0.24
;
