# Supplementary material for: 1-(3-Bromo­phen­yl)thio­urea
Source: Acta Crystallogr Sect E Struct Rep Online. 2012 Jul 18;68(Pt 8):o2462. doi: 10.1107/S1600536812031601 (PMC3414918; doi:10.1107/S1600536812031601)
Supplement: Supplementary file 2 [file e-68-o2462-Isup2.hkl]

# 
# h,k,l, Fc-squared, Fo-squared, sigma(Fo-squared) and status flag 
# 
data_I
_shelx_title ' mo_bks113_0m in P-1 (100K)' 
_shelx_refln_list_code          4 
_shelx_F_calc_maximum      129.97 
_exptl_crystal_F_000       228.00 
_reflns_d_resolution_high  0.8409 
 
loop_ 
 _symmetry_equiv_pos_as_xyz 
 'x, y, z' 
 '-x, -y, -z' 
 
_cell_length_a     5.5308 
_cell_length_b     8.5316 
_cell_length_c     9.4249 
_cell_angle_alpha 103.500 
_cell_angle_beta   90.878 
_cell_angle_gamma  97.232 
 
_shelx_F_squared_multiplier     1.000 
 
loop_ 
 _refln_index_h 
 _refln_index_k 
 _refln_index_l 
 _refln_F_squared_calc 
 _refln_F_squared_meas 
 _refln_F_squared_sigma 
 _refln_observed_status 
   1   0   0      403.27      421.60     10.64 o 
   2   0   0     4395.76     4560.63     74.80 o 
   3   0   0      972.05     1047.73     20.17 o 
   4   0   0       55.81       61.74      3.34 o 
   5   0   0     1141.95     1155.28     30.42 o 
   6   0   0        2.20        3.14      7.15 o 
  -6   1   0       32.14       40.06      5.72 o 
  -5   1   0      475.53      503.01     12.04 o 
  -4   1   0      244.84      242.92      7.05 o 
  -3   1   0        4.39        5.37      1.37 o 
  -2   1   0     4172.36     4218.77     69.78 o 
  -1   1   0     1260.53     1317.88     32.47 o 
   0   1   0      838.11      830.96     37.91 o 
   1   1   0     2228.93     2273.64     50.60 o 
   2   1   0        3.54        3.27      1.53 o 
   3   1   0     2671.71     2650.98     47.60 o 
   4   1   0       21.78       22.27      3.33 o 
   5   1   0      754.59      740.83     26.79 o 
   6   1   0      142.61      151.41     18.82 o 
  -6   2   0      135.98      142.69      8.40 o 
  -5   2   0        4.74        3.93      2.84 o 
  -4   2   0     2644.05     2668.04     49.82 o 
  -3   2   0       32.31       37.75      3.14 o 
  -2   2   0     3232.33     3205.72     78.36 o 
  -1   2   0     1155.44     1144.79     26.47 o 
   0   2   0      172.77      182.82      8.72 o 
   1   2   0     6997.30     7257.02    204.56 o 
   2   2   0       72.88       79.10      6.24 o 
   3   2   0     1678.87     1680.83     27.99 o 
   4   2   0       77.47       82.42      6.09 o 
   5   2   0        2.45       -4.96      6.33 o 
   6   2   0      593.29      524.86     32.45 o 
  -6   3   0      117.08      120.44      6.87 o 
  -5   3   0       85.71       99.74      5.09 o 
  -4   3   0     1116.34     1060.96     21.11 o 
  -3   3   0       87.24      101.95      3.32 o 
  -2   3   0      175.15      162.01      4.39 o 
   0   3   0       48.79       50.82      3.61 o 
   1   3   0     2868.11     2782.28     61.31 o 
   2   3   0        7.22        6.10      4.11 o 
   3   3   0      291.39      310.55     10.40 o 
   4   3   0     1143.82     1178.37     30.34 o 
   5   3   0       68.04       64.92     13.07 o 
  -6   4   0      521.61      504.85     12.87 o 
  -5   4   0       16.04       19.48      3.64 o 
  -4   4   0       25.73       24.76      2.91 o 
  -3   4   0     1947.70     1968.34     47.18 o 
  -2   4   0        1.74        1.62      1.80 o 
  -1   4   0     3958.32     3815.65    187.61 o 
   0   4   0        6.22       -0.50      0.96 o 
   1   4   0      366.81      390.91      9.78 o 
   2   4   0     2191.70     2244.73     64.84 o 
   3   4   0        0.16       -1.01      4.16 o 
   4   4   0     1193.57     1150.70     35.41 o 
   5   4   0       47.05       47.45      8.50 o 
  -6   5   0      319.67      299.77      9.65 o 
  -5   5   0      350.51      341.02      9.42 o 
  -4   5   0      124.74      126.88      5.78 o 
  -3   5   0     1941.04     1909.95     71.75 o 
  -2   5   0        3.24        4.57      1.86 o 
  -1   5   0      217.76      210.67     11.74 o 
   0   5   0     1026.94      976.22     32.35 o 
   1   5   0        8.68        9.57      2.48 o 
   2   5   0     1748.91     1651.15     58.57 o 
   3   5   0       23.12       19.78      4.68 o 
   4   5   0      161.39      193.52     15.14 o 
   5   5   0      209.03      213.88     13.16 o 
  -5   6   0      944.04      925.74     19.44 o 
  -4   6   0        0.05       -0.88      3.89 o 
  -3   6   0       96.83       99.95      6.84 o 
  -2   6   0      334.62      316.16     14.21 o 
  -1   6   0      169.96      170.08      9.45 o 
   0   6   0     2733.98     2715.61     86.28 o 
   1   6   0      199.20      215.78      7.15 o 
   2   6   0      633.62      625.17     26.81 o 
   3   6   0      215.62      203.05     10.10 o 
   4   6   0        0.66       -6.74      7.72 o 
  -5   7   0       75.84       78.89      7.54 o 
  -4   7   0       41.55       51.57      5.85 o 
  -3   7   0        3.21        0.55      3.84 o 
  -2   7   0     1605.35     1631.84     54.61 o 
  -1   7   0       23.00       18.75      5.17 o 
   0   7   0      783.53      780.48     27.55 o 
   1   7   0      485.16      487.05     15.38 o 
   2   7   0        1.62        2.24      5.24 o 
   3   7   0      628.08      676.18     30.62 o 
  -4   8   0      414.19      410.58     14.73 o 
  -3   8   0      122.00      115.69      8.54 o 
  -2   8   0      300.75      362.89     16.93 o 
  -1   8   0       98.30      121.62      9.66 o 
   0   8   0       10.21        9.21      3.82 o 
   3   8   0      414.31      465.07     23.29 o 
  -3   9   0        0.67        1.86      7.27 o 
  -2   9   0        4.61       -3.45      6.43 o 
  -1   9   0      338.54      345.29     13.72 o 
   1 -10   1       13.85       15.19      5.35 o 
   0  -9   1      455.63      508.21     24.73 o 
   1  -9   1      111.69      123.17     10.40 o 
   2  -9   1       14.91       18.37      5.83 o 
   3  -9   1      718.84      727.30     19.39 o 
  -3  -8   1       25.59       18.71      8.42 o 
  -2  -8   1      275.00      252.17     14.63 o 
  -1  -8   1       88.49       97.05     10.63 o 
   0  -8   1      177.85      197.77      8.10 o 
   1  -8   1     1321.97     1338.27     37.70 o 
   2  -8   1      150.10      143.36      9.36 o 
   3  -8   1      489.85      495.91     15.70 o 
   4  -8   1        2.98       -2.64      4.82 o 
  -4  -7   1      335.47      324.72     14.53 o 
  -3  -7   1        4.55       -2.19      6.77 o 
  -2  -7   1       42.33       36.85      6.63 o 
  -1  -7   1      462.92      480.19     15.20 o 
   0  -7   1        0.07        3.43      3.09 o 
   1  -7   1      566.31      572.21     26.65 o 
   2  -7   1       67.72       68.48      7.36 o 
   3  -7   1        4.53        3.29      3.64 o 
   4  -7   1      947.69      907.76     25.49 o 
   5  -7   1       32.44       31.95      6.16 o 
  -4  -6   1        5.18        5.36     14.20 o 
  -3  -6   1      504.89      529.82     25.16 o 
  -2  -6   1       14.74       14.25      4.38 o 
  -1  -6   1     1661.72     1724.45     45.22 o 
   0  -6   1        4.68        4.70      2.94 o 
   1  -6   1        6.68        9.81      3.87 o 
   2  -6   1      767.05      805.69     28.70 o 
   3  -6   1       33.61       29.24      5.19 o 
   4  -6   1     1421.47     1394.10     36.57 o 
   5  -6   1       24.38       22.62      3.67 o 
  -5  -5   1       64.13       88.66     13.94 o 
  -4  -5   1      127.16      108.94     12.14 o 
  -3  -5   1     1072.13     1013.41     32.34 o 
  -2  -5   1        2.41        2.43      3.72 o 
  -1  -5   1       84.27       82.32      4.74 o 
   0  -5   1      682.83      660.57     18.78 o 
   1  -5   1       12.40       14.87      4.07 o 
   2  -5   1     1731.26     1666.61     35.02 o 
   3  -5   1       39.11       13.16     17.75 o 
   4  -5   1      117.43      114.89      5.42 o 
   5  -5   1      426.39      426.12     10.76 o 
   6  -5   1       93.78      104.75      5.60 o 
  -5  -4   1      838.29      792.32     22.38 o 
  -4  -4   1      273.57      275.96     11.56 o 
  -3  -4   1      321.93      328.15     14.12 o 
  -2  -4   1      247.33      204.85     11.75 o 
  -1  -4   1        2.78        0.83      1.88 o 
   0  -4   1     3239.57     2861.43     89.96 o 
   1  -4   1       62.32       62.78      4.68 o 
   2  -4   1      532.48      494.25     13.57 o 
   3  -4   1      649.68      683.40     13.80 o 
   4  -4   1       37.38       41.53      3.20 o 
   5  -4   1     1671.45     1655.79     32.34 o 
   6  -4   1        2.00        1.54      3.46 o 
  -5  -3   1      743.56      662.05     19.51 o 
  -4  -3   1      278.63      264.20     11.33 o 
  -3  -3   1       84.39       89.36      5.68 o 
  -2  -3   1     1466.65     1327.47     52.55 o 
  -1  -3   1      784.02      868.98     28.33 o 
   0  -3   1      781.46      751.22     20.26 o 
   2  -3   1      146.58      154.43      4.62 o 
   3  -3   1     1808.67     1733.84     32.61 o 
   4  -3   1       17.31       15.37      2.54 o 
   5  -3   1      451.96      433.29     10.78 o 
   6  -3   1      182.02      187.97      9.53 o 
  -6  -2   1       46.73       40.52     16.18 o 
  -5  -2   1       14.96       22.62      6.03 o 
  -4  -2   1     1568.04     1692.94     51.37 o 
  -3  -2   1      508.58      597.52     14.08 o 
  -2  -2   1     3507.96     3724.27     85.90 o 
  -1  -2   1      288.04      254.27     20.55 o 
   0  -2   1     1807.31     1745.44     54.76 o 
   1  -2   1    16892.55    16911.22    344.61 o 
   2  -2   1        2.99        1.72      1.04 o 
   3  -2   1     2582.27     2610.73     48.27 o 
   4  -2   1      211.36      224.83      6.78 o 
   5  -2   1       13.20       14.91      3.07 o 
   6  -2   1      752.37      741.10     21.33 o 
  -6  -1   1      520.80      532.90     67.09 o 
  -5  -1   1      197.46      199.46     17.13 o 
  -4  -1   1     1411.70     1463.57     25.80 o 
  -3  -1   1       28.44       41.76      2.65 o 
  -2  -1   1      242.50      251.67      6.88 o 
  -1  -1   1     2396.66     2485.45     70.94 o 
   1  -1   1     2312.71     2384.04     40.28 o 
   2  -1   1      299.22      312.17      6.62 o 
   3  -1   1      112.65      100.31      3.41 o 
   4  -1   1     1434.79     1410.27     27.29 o 
   5  -1   1        4.98        1.70      3.32 o 
   6  -1   1      743.29      749.13     21.48 o 
  -6   0   1      678.33      684.33     21.85 o 
  -5   0   1        2.71        5.52      3.81 o 
  -4   0   1      281.35      285.59      6.64 o 
  -3   0   1     2554.67     2600.89     48.25 o 
  -2   0   1      795.63      820.10     17.08 o 
  -1   0   1     6595.28     6639.84    192.83 o 
   0   0   1       37.77       15.32      2.18 o 
   1   0   1      640.14      702.43     14.76 o 
   2   0   1     3397.88     3513.87     59.59 o 
   3   0   1      348.16      400.71      7.39 o 
   4   0   1     1996.54     1958.31     37.00 o 
   5   0   1        8.05        4.36      3.86 o 
   6   0   1      132.84      142.50     17.58 o 
  -6   1   1       80.15       84.81      7.66 o 
  -5   1   1      201.42      192.80      7.09 o 
  -4   1   1      325.94      325.07      8.59 o 
  -3   1   1     3186.05     3238.16     46.25 o 
  -2   1   1      414.69      456.77      8.51 o 
  -1   1   1     1096.94     1091.18     18.29 o 
   0   1   1       23.74       25.81      1.54 o 
   1   1   1      354.54      341.64      8.40 o 
   2   1   1     1305.50     1242.26     29.89 o 
   3   1   1       97.83      113.74      4.78 o 
   4   1   1      347.73      348.27      9.90 o 
   5   1   1      856.75      803.13     35.69 o 
   6   1   1       71.15       35.73     14.49 o 
  -6   2   1      157.06      179.52      9.51 o 
  -5   2   1     1226.66     1272.10     25.46 o 
  -4   2   1      321.52      332.68      8.45 o 
  -3   2   1      533.82      522.81     11.09 o 
  -2   2   1      969.66      986.36     20.63 o 
  -1   2   1      184.55      172.43      4.19 o 
   0   2   1     6832.00     6531.57    311.98 o 
   2   2   1     1098.99     1037.84     21.29 o 
   3   2   1      526.89      547.60     12.72 o 
   4   2   1        3.96        9.56      3.74 o 
   5   2   1      974.84      950.14     45.40 o 
   6   2   1        4.97       17.94     14.29 o 
  -6   3   1      464.78      448.25     13.45 o 
  -5   3   1     1397.46     1371.05     27.33 o 
  -4   3   1       74.21       80.73      4.58 o 
  -3   3   1      935.44      995.00     19.01 o 
  -2   3   1     3101.52     3042.96     50.32 o 
   0   3   1      784.83      667.06     45.20 o 
   1   3   1      143.96      135.11      3.83 o 
   2   3   1       22.28       23.57      2.24 o 
   3   3   1     1673.17     1670.22     49.32 o 
   4   3   1        2.17        5.80      5.67 o 
   5   3   1      277.20      275.67     14.81 o 
  -6   4   1      326.11      317.82      9.87 o 
  -5   4   1       64.29       67.18      6.94 o 
  -4   4   1     2562.04     2556.52     48.05 o 
  -3   4   1      287.43      265.59      7.78 o 
  -2   4   1     1188.93     1140.49     29.09 o 
  -1   4   1      140.98      155.59      7.76 o 
   0   4   1      656.83      616.63     39.33 o 
   1   4   1     2229.62     2193.49     46.34 o 
   3   4   1     1028.48     1037.99     43.11 o 
   4   4   1       20.03       21.06      6.32 o 
   5   4   1        2.71       -6.32      7.09 o 
  -5   5   1       77.65       78.75      4.86 o 
  -4   5   1      950.76      960.70     22.06 o 
  -3   5   1        2.45       -0.84      2.99 o 
  -2   5   1      407.17      423.75     12.54 o 
  -1   5   1     1923.98     1774.88     75.47 o 
   0   5   1      223.81      203.95     20.46 o 
   2   5   1        9.73        9.77      4.54 o 
   3   5   1       40.48       54.90      7.82 o 
   4   5   1      394.51      394.70     21.70 o 
   5   5   1        1.71        2.29      7.60 o 
  -5   6   1       13.54       12.46      4.21 o 
  -4   6   1       39.33       36.70      5.36 o 
  -3   6   1      686.41      685.73     19.56 o 
  -2   6   1      457.29      430.39     13.01 o 
  -1   6   1     1940.95     2013.17     65.02 o 
   0   6   1       24.57       22.46      4.54 o 
   1   6   1      248.48      234.19     10.51 o 
   2   6   1     1425.01     1519.68     60.06 o 
   3   6   1        4.30       13.48      6.40 o 
   4   6   1      693.03      692.99     32.53 o 
  -5   7   1      183.23      161.13     10.03 o 
  -4   7   1      185.52      181.57      9.74 o 
  -3   7   1     1097.93     1010.73     27.50 o 
  -2   7   1       80.09       75.81      8.08 o 
  -1   7   1      122.14      110.00      9.47 o 
   0   7   1      271.75      306.33     13.63 o 
   2   7   1      157.33      164.25     11.68 o 
   3   7   1        4.57        1.59      6.54 o 
  -4   8   1       82.37       76.90      7.39 o 
  -3   8   1      168.49      185.32      9.38 o 
  -2   8   1      272.13      254.31     13.98 o 
  -1   8   1      175.19      171.57     11.27 o 
   0   8   1      763.12      819.06     42.86 o 
  -3   9   1       43.99       39.48      6.24 o 
  -2   9   1      500.72      486.03     21.45 o 
  -1   9   1       92.55       90.54     13.46 o 
   0 -10   2        1.42        8.02      7.33 o 
   1 -10   2        3.11        5.39      5.78 o 
  -1  -9   2      120.07      120.10     13.90 o 
   0  -9   2      155.94      159.86      9.40 o 
   1  -9   2        9.95       10.36      5.32 o 
   2  -9   2      555.18      566.29     19.54 o 
   3  -9   2        2.98        5.93      4.46 o 
  -3  -8   2       10.15        7.25      8.35 o 
  -1  -8   2       12.55       19.28      6.05 o 
   0  -8   2     1377.31     1428.15     49.48 o 
   1  -8   2      115.63      120.27      7.89 o 
   2  -8   2      117.97      148.29      9.05 o 
   3  -8   2       23.13       25.99      4.31 o 
   4  -8   2        0.88        1.68      4.40 o 
  -4  -7   2        6.34       16.00      9.81 o 
  -3  -7   2       21.90       22.12      8.20 o 
  -2  -7   2      993.38      992.38     31.56 o 
  -1  -7   2        6.80        1.74      4.46 o 
   0  -7   2      642.94      624.64     21.88 o 
   1  -7   2      101.25      110.45      8.80 o 
   2  -7   2      113.98      102.12      7.00 o 
   3  -7   2      891.96      916.68     22.24 o 
   4  -7   2       23.98       24.59      4.51 o 
   5  -7   2      124.60      141.50      7.98 o 
  -4  -6   2      519.61      533.90     27.71 o 
  -3  -6   2      249.93      238.12     29.24 o 
  -2  -6   2      565.92      561.44     19.44 o 
  -1  -6   2       53.99       53.61      4.68 o 
   0  -6   2        8.63        8.86      3.25 o 
   1  -6   2     2231.33     2318.76     61.54 o 
   2  -6   2       81.84       85.06      4.55 o 
   3  -6   2     1076.46     1061.22     25.01 o 
   4  -6   2        4.49        6.41      4.20 o 
   5  -6   2       13.11       13.67      3.33 o 
  -5  -5   2       55.56       40.44     14.78 o 
  -4  -5   2      999.14      906.25     36.50 o 
  -3  -5   2       38.41       33.86      6.26 o 
  -2  -5   2       98.13      104.31      7.80 o 
  -1  -5   2      785.53      688.27     19.51 o 
   0  -5   2      478.23      486.21     14.46 o 
   1  -5   2     1257.78     1217.69     33.25 o 
   2  -5   2      279.65      143.98     10.97 o 
   3  -5   2      366.68      388.19     10.89 o 
   4  -5   2      660.02      625.90     12.65 o 
   5  -5   2       22.40       26.10      3.42 o 
   6  -5   2      328.97      324.03      9.26 o 
  -5  -4   2        0.23       17.03     17.35 o 
  -4  -4   2        6.72        5.39      6.19 o 
  -3  -4   2     1344.16     1307.61     40.69 o 
  -2  -4   2      416.35      447.18     35.57 o 
  -1  -4   2     5069.71     5161.45     94.58 o 
   0  -4   2       61.03       63.55      3.98 o 
   1  -4   2     2253.25     2426.73     52.41 o 
   2  -4   2     4364.81     4453.99    115.27 o 
   3  -4   2      137.87      144.38      5.80 o 
   4  -4   2     2118.62     2091.54     36.79 o 
   5  -4   2       15.90       16.70      3.10 o 
   6  -4   2       32.61       33.41      4.16 o 
  -5  -3   2      190.27      197.10     13.61 o 
  -4  -3   2       85.48      100.49      7.52 o 
  -3  -3   2     1406.96     1431.77     36.80 o 
  -2  -3   2       40.13       36.12      2.88 o 
  -1  -3   2      866.74      868.03     22.22 o 
   0  -3   2     2353.43     2378.19     74.96 o 
   2  -3   2     5036.07     5058.18    107.86 o 
   3  -3   2       33.05       33.21      2.23 o 
   4  -3   2      755.36      753.31     14.51 o 
   5  -3   2      282.00      288.81      7.77 o 
   6  -3   2       47.56       55.94      6.24 o 
  -6  -2   2       47.11       37.11     10.60 o 
  -5  -2   2      844.01      835.25     20.65 o 
  -4  -2   2      134.66      156.89      9.33 o 
  -3  -2   2      412.36      448.26     10.52 o 
  -2  -2   2     1452.01     1564.75     44.51 o 
  -1  -2   2      114.06      119.33      7.07 o 
   0  -2   2    12087.65     8380.33    237.17 o 
   1  -2   2      466.16      459.37     21.32 o 
   2  -2   2      592.51      548.04     10.16 o 
   3  -2   2     1510.94     1590.33     27.89 o 
   4  -2   2        5.48        8.70      2.12 o 
   5  -2   2     1456.29     1472.08     26.83 o 
   6  -2   2       94.81      107.85     11.05 o 
  -6  -1   2      152.81      160.92     16.83 o 
  -5  -1   2      180.02      189.02      7.57 o 
  -4  -1   2       39.82       42.23      4.08 o 
  -3  -1   2      218.34      206.96      6.46 o 
  -2  -1   2     4107.61     4306.67    127.06 o 
  -1  -1   2      425.52      480.55     13.23 o 
   0  -1   2     2320.24     2335.59     39.11 o 
   1  -1   2        9.32       14.11      1.06 o 
   2  -1   2      491.36      524.63      9.55 o 
   3  -1   2     1566.85     1460.69     35.51 o 
   4  -1   2      230.28      233.64      5.74 o 
   5  -1   2      824.74      827.24     19.38 o 
   6  -1   2      233.95      208.71     12.10 o 
  -6   0   2        3.70        6.88      5.92 o 
  -5   0   2       39.78       46.79      4.32 o 
  -4   0   2      998.21     1032.00     17.50 o 
  -3   0   2      418.03      446.28      9.15 o 
  -2   0   2      956.86      936.34     18.04 o 
  -1   0   2     1002.22      998.96     29.50 o 
   0   0   2      246.12      235.51      4.86 o 
   1   0   2    10909.11    11365.36    203.14 o 
   2   0   2      961.48      957.02     16.58 o 
   3   0   2     2520.99     2578.94     39.81 o 
   4   0   2        4.75        3.49      1.65 o 
   5   0   2       41.27       50.28     11.32 o 
   6   0   2      544.00      495.59     29.92 o 
  -6   1   2      183.63      192.36     10.14 o 
  -5   1   2     1163.57     1263.99     29.00 o 
  -4   1   2     1812.09     1910.74     36.62 o 
  -3   1   2      120.21      138.53      4.76 o 
  -1   1   2     4151.51     4034.32     71.22 o 
   0   1   2       20.27       17.39      1.37 o 
   1   1   2     3565.52     3561.10     63.66 o 
   2   1   2       76.84       84.89      4.12 o 
   3   1   2      703.28      726.49     16.01 o 
   4   1   2     1319.81     1303.82     27.95 o 
   5   1   2       50.22       55.43      7.73 o 
   6   1   2      361.51      309.43     24.60 o 
  -6   2   2      555.57      566.58     18.17 o 
  -5   2   2        7.30        7.41      3.36 o 
  -4   2   2      167.18      169.46      6.74 o 
  -3   2   2     2549.18     2638.62     54.19 o 
  -2   2   2      413.52      402.24      7.81 o 
   0   2   2      675.69      680.03     32.68 o 
   1   2   2      889.19      820.19     40.65 o 
   2   2   2     2284.73     2300.13     51.98 o 
   3   2   2      329.81      326.61     10.04 o 
   4   2   2     1941.07     1863.17     57.85 o 
   5   2   2       40.89       38.69     12.79 o 
  -6   3   2      131.82      129.99      8.25 o 
  -5   3   2      347.34      339.66      9.66 o 
  -4   3   2      135.11      139.62      6.50 o 
  -3   3   2     2224.66     2065.25     38.84 o 
  -2   3   2       20.63       13.75      2.11 o 
  -1   3   2     1076.36      994.02     35.64 o 
   0   3   2     1675.06     1523.55     53.06 o 
   1   3   2      437.90      477.67     15.28 o 
   2   3   2     2827.45     2689.41     60.54 o 
   3   3   2       54.98       59.83      5.87 o 
   4   3   2      350.03      339.61     14.68 o 
   5   3   2      207.60      202.62     12.75 o 
  -6   4   2      123.90      126.48      7.68 o 
  -5   4   2      355.95      334.76      9.51 o 
  -4   4   2      208.10      205.88      6.71 o 
  -3   4   2       21.26       20.45      2.96 o 
  -2   4   2      554.07      516.80     19.45 o 
  -1   4   2      521.20      486.99     11.32 o 
   0   4   2     5215.68     5270.01    106.83 o 
   1   4   2      162.43      139.12      4.34 o 
   3   4   2     1154.29     1134.44     46.80 o 
   4   4   2       67.98       82.05      8.10 o 
   5   4   2      990.64      993.17     68.32 o 
  -5   5   2      220.65      216.30      7.94 o 
  -4   5   2        1.29        1.83      3.03 o 
  -3   5   2      273.48      263.29      9.95 o 
  -2   5   2     1406.50     1406.12     47.07 o 
  -1   5   2       73.31       52.01      5.41 o 
   0   5   2      421.56      409.03     27.52 o 
   1   5   2      397.07      410.01     14.02 o 
   2   5   2       48.85       37.88      5.94 o 
   3   5   2      586.41      579.94     26.75 o 
   4   5   2       13.83        9.90      7.71 o 
  -5   6   2       95.25       95.96      5.35 o 
  -4   6   2      709.00      741.38     21.98 o 
  -3   6   2      403.58      395.50     13.22 o 
  -2   6   2      502.63      481.55     14.56 o 
  -1   6   2       56.33       60.11      6.27 o 
   0   6   2      120.79      126.19      7.94 o 
   1   6   2     1289.08     1357.49     41.21 o 
   2   6   2      219.67      230.59     13.60 o 
   3   6   2      334.03      337.76     18.62 o 
   4   6   2        8.59        5.70      7.93 o 
  -4   7   2      148.68      152.44      9.07 o 
  -3   7   2       96.69       83.49      6.49 o 
  -2   7   2       49.53       51.98      7.11 o 
  -1   7   2      607.42      606.00     28.05 o 
   0   7   2       94.32      114.43     12.11 o 
   2   7   2       58.43       52.84      7.66 o 
   3   7   2       94.61       82.56     10.19 o 
  -3   8   2      416.83      394.02     19.88 o 
  -2   8   2      226.17      194.87      9.21 o 
  -1   8   2      342.54      405.67     26.06 o 
   0   8   2       15.64       22.21      8.51 o 
   2   8   2      593.94      664.75     29.84 o 
  -2   9   2      130.24      146.78     13.64 o 
  -1   9   2       60.89       64.12     12.72 o 
   0 -10   3       12.47       24.63      7.85 o 
   1 -10   3      344.67      375.26     15.27 o 
  -2  -9   3       10.94       16.79      8.09 o 
  -1  -9   3      247.62      285.81     15.97 o 
   0  -9   3       23.74       31.31      5.79 o 
   1  -9   3      327.34      372.27     14.54 o 
   2  -9   3        5.18       11.53      6.95 o 
   3  -9   3       23.81       31.16      5.59 o 
  -3  -8   3       95.54      120.92     12.57 o 
  -2  -8   3      245.30      224.71     12.03 o 
  -1  -8   3      351.53      373.33     14.04 o 
   0  -8   3       32.77       33.32      5.53 o 
   1  -8   3       18.61       23.00      5.26 o 
   2  -8   3      590.82      635.67     25.11 o 
   3  -8   3        2.35        2.23      3.77 o 
   4  -8   3      637.48      672.98     18.37 o 
  -4  -7   3      171.76      165.94     16.09 o 
  -3  -7   3      864.73      841.02     54.30 o 
  -2  -7   3      122.32      105.26     15.75 o 
  -1  -7   3       54.20       42.52      5.21 o 
   0  -7   3        9.15        8.17      4.10 o 
   1  -7   3       82.97      102.08      8.57 o 
   2  -7   3      343.89      334.44     11.11 o 
   3  -7   3      158.05      166.15      7.33 o 
   4  -7   3      141.97      148.34      7.60 o 
   5  -7   3      172.85      198.24      9.48 o 
  -4  -6   3      121.13      117.95     12.21 o 
  -3  -6   3       83.97       90.04     18.17 o 
  -2  -6   3      219.00      228.65      9.63 o 
  -1  -6   3      394.06      376.84     12.79 o 
   0  -6   3     1974.88     1945.19     51.14 o 
   1  -6   3      588.18      600.73     22.30 o 
   2  -6   3      636.30      625.98     20.80 o 
   3  -6   3      414.21      431.56     12.15 o 
   4  -6   3        8.68       13.22      3.00 o 
   5  -6   3      992.12      988.88     19.27 o 
  -5  -5   3      219.13      248.92     14.93 o 
  -4  -5   3       10.96       16.89      7.57 o 
  -3  -5   3      108.75      112.48     24.42 o 
  -2  -5   3      903.69      887.26     52.67 o 
  -1  -5   3      464.24      446.11      9.80 o 
   0  -5   3      959.94      928.73     25.55 o 
   1  -5   3       28.43       20.85      2.05 o 
   3  -5   3     1776.13     1802.07     35.19 o 
   4  -5   3       87.06       92.37      4.16 o 
   5  -5   3      488.39      484.87     11.95 o 
  -5  -4   3      117.08       98.27      9.06 o 
  -4  -4   3      824.49      788.73     29.86 o 
  -3  -4   3      794.68      783.65     31.55 o 
  -2  -4   3      676.22      691.56     19.67 o 
  -1  -4   3       28.03       12.34      2.78 o 
   0  -4   3       85.94       79.95      3.81 o 
   1  -4   3     4894.53     4959.62    145.15 o 
   2  -4   3       31.03       49.41      2.84 o 
   3  -4   3      625.62      599.78     14.35 o 
   4  -4   3      210.43      224.22      6.91 o 
   5  -4   3        8.42       10.07      3.33 o 
   6  -4   3      633.04      627.95     19.70 o 
  -5  -3   3      252.83      238.50     12.37 o 
  -4  -3   3      836.78      840.05     24.13 o 
  -3  -3   3      100.74      107.61      9.35 o 
  -2  -3   3      756.68      815.37     22.50 o 
  -1  -3   3     1180.08     1144.61     29.31 o 
   0  -3   3     1067.64      684.72     32.09 o 
   1  -3   3      750.95      724.65     17.69 o 
   2  -3   3      375.38      397.52      9.67 o 
   3  -3   3      105.17      110.30      4.14 o 
   4  -3   3      528.55      509.01     11.55 o 
   5  -3   3       68.53       76.89      4.60 o 
   6  -3   3      708.15      679.60     34.78 o 
  -6  -2   3      138.79      118.34     13.78 o 
  -5  -2   3       27.39       25.10      7.07 o 
  -4  -2   3       46.44       48.00      5.22 o 
  -3  -2   3      866.80      878.70     18.40 o 
  -2  -2   3     1097.19     1173.14     26.20 o 
  -1  -2   3     2210.65     2274.38    116.66 o 
   0  -2   3      423.06      421.62     11.63 o 
   2  -2   3     1601.11     1664.94     31.17 o 
   3  -2   3      408.15      411.96      9.25 o 
   4  -2   3     1164.48     1137.06     22.50 o 
   5  -2   3       50.02       55.22      5.23 o 
   6  -2   3       41.22       40.67      7.10 o 
  -6  -1   3      205.94      221.02     17.00 o 
  -5  -1   3       44.95       38.01      6.69 o 
  -4  -1   3     1785.13     1925.54     37.52 o 
  -3  -1   3     2681.67     2809.60     43.81 o 
  -2  -1   3     1525.18     1733.04     48.80 o 
  -1  -1   3     1963.67     2055.31     50.64 o 
   0  -1   3      581.72      614.48     11.79 o 
   1  -1   3      402.56      395.19      7.54 o 
   2  -1   3     2182.36     2209.17     36.23 o 
   3  -1   3      212.18      211.40      4.96 o 
   4  -1   3      665.78      669.10     12.96 o 
   5  -1   3      377.75      359.20     10.59 o 
   6  -1   3       11.15       17.64      5.58 o 
  -6   0   3      291.08      303.58     15.31 o 
  -5   0   3     1248.96     1339.90     27.60 o 
  -4   0   3      279.83      287.90      7.17 o 
  -3   0   3     1000.93     1071.80     21.69 o 
  -2   0   3      928.24      966.53     16.83 o 
  -1   0   3     2049.02     2002.71     41.19 o 
   0   0   3     2300.52     2417.54     40.64 o 
   1   0   3     2962.73     3081.61     51.92 o 
   2   0   3      463.65      490.18      9.24 o 
   3   0   3      478.50      468.18      8.46 o 
   4   0   3      129.64      136.39      6.53 o 
   5   0   3     1361.31     1288.77     39.95 o 
   6   0   3       92.26       93.63     15.22 o 
  -6   1   3      346.97      358.79     14.59 o 
  -5   1   3      720.59      736.99     18.76 o 
  -4   1   3      271.79      288.01      9.43 o 
  -3   1   3      754.51      726.70     21.61 o 
  -2   1   3     4853.69     5061.07     83.84 o 
   0   1   3     2569.35     2524.32     78.90 o 
   1   1   3      100.24      109.81      5.50 o 
   2   1   3      703.86      713.42     15.89 o 
   3   1   3     1049.46     1045.87     22.28 o 
   4   1   3      185.68      182.82      8.27 o 
   5   1   3      346.77      340.40     36.49 o 
   6   1   3       50.25       42.23     14.67 o 
  -6   2   3       57.19       51.91      5.94 o 
  -5   2   3      124.38      136.39      8.98 o 
  -4   2   3      939.12      940.36     19.60 o 
  -3   2   3      612.70      594.67     12.95 o 
  -2   2   3      384.60      338.06      9.69 o 
  -1   2   3        2.18        1.45      1.16 o 
   0   2   3     2096.97     2142.16     42.67 o 
   1   2   3     4909.80     5052.17    101.28 o 
   2   2   3     1376.34     1317.83     26.96 o 
   3   2   3     2051.29     2000.32     57.34 o 
   4   2   3      134.58      142.97      9.52 o 
   5   2   3       61.67       72.77     11.52 o 
  -6   3   3      465.60      437.57     13.88 o 
  -5   3   3      569.39      577.94     13.83 o 
  -4   3   3      925.71      937.18     19.50 o 
  -3   3   3      308.83      292.28     11.97 o 
  -2   3   3      860.52      903.81     19.42 o 
  -1   3   3     1312.30     1284.58     28.76 o 
   0   3   3      553.50      483.17     23.77 o 
   1   3   3     1240.61     1202.84     33.80 o 
   2   3   3        3.27        1.95      2.67 o 
   3   3   3       18.35       22.01      5.20 o 
   4   3   3      355.94      374.68     15.90 o 
   5   3   3       37.67       42.26      8.20 o 
  -5   4   3        7.32       10.10      4.26 o 
  -4   4   3      338.18      324.82      8.98 o 
  -3   4   3     1082.59     1053.84     23.69 o 
  -2   4   3     1588.98     1562.32     39.70 o 
  -1   4   3     1672.01     1640.45     41.18 o 
   0   4   3      266.81      249.33     10.30 o 
   2   4   3      884.83      808.24     34.06 o 
   3   4   3      193.48      211.65     14.94 o 
   4   4   3      444.24      473.84     18.60 o 
   5   4   3        8.83       10.06      7.78 o 
  -5   5   3      113.87      122.89      6.16 o 
  -4   5   3      374.77      375.12      9.75 o 
  -3   5   3      910.42      870.11     24.26 o 
  -2   5   3      526.57      502.36     15.14 o 
  -1   5   3      537.13      550.01     15.81 o 
   0   5   3      223.68      206.97      7.48 o 
   1   5   3      428.24      413.10     14.67 o 
   2   5   3      417.11      427.22     20.56 o 
   3   5   3      506.65      514.04     25.05 o 
   4   5   3      113.67      115.59     12.61 o 
  -5   6   3      361.00      332.87     12.33 o 
  -4   6   3      366.07      359.41     13.78 o 
  -3   6   3      354.06      332.33     12.45 o 
  -2   6   3      325.87      329.15     11.80 o 
  -1   6   3      584.13      580.64     16.75 o 
   0   6   3     1052.02     1075.23     33.70 o 
   1   6   3      445.99      461.36     21.38 o 
   2   6   3      363.06      344.95     18.09 o 
   3   6   3      174.69      189.27     14.61 o 
  -4   7   3        9.53        3.20      5.70 o 
  -3   7   3      505.66      477.30     31.24 o 
  -2   7   3      954.23      876.43     47.18 o 
  -1   7   3      618.20      615.46     18.01 o 
   0   7   3      398.16      385.12     14.84 o 
   1   7   3        0.58        9.16      5.91 o 
   2   7   3       88.47       89.03      9.60 o 
   3   7   3      296.01      315.47     18.89 o 
  -3   8   3       47.54       52.34      7.43 o 
  -2   8   3      206.07      208.17     12.60 o 
  -1   8   3       53.27       61.66     11.90 o 
   0   8   3      170.68      171.30     12.34 o 
   1   8   3      354.32      359.13     19.10 o 
   1 -10   4       61.86       70.29      8.01 o 
  -2  -9   4      505.71      512.51     20.40 o 
  -1  -9   4       88.28       73.60     13.93 o 
   0  -9   4       82.71       76.78      7.50 o 
   1  -9   4       13.34       13.93      5.67 o 
   2  -9   4       39.93       44.76      6.01 o 
   3  -9   4      185.26      203.50     10.25 o 
  -3  -8   4      115.42      121.60     10.87 o 
  -2  -8   4      133.75      153.64     10.53 o 
  -1  -8   4       18.88       16.67      9.99 o 
   0  -8   4      168.00      164.92      9.24 o 
   1  -8   4      925.91      948.83     27.84 o 
   2  -8   4      558.36      576.12     17.25 o 
   3  -8   4      406.27      423.11     14.47 o 
   4  -8   4        3.29        5.70      5.30 o 
  -4  -7   4      149.25      172.69     17.19 o 
  -3  -7   4        1.32        1.71      7.22 o 
  -2  -7   4       10.11       23.44      6.41 o 
  -1  -7   4      559.28      534.79     21.71 o 
   0  -7   4      349.44      396.91     14.03 o 
   1  -7   4     1209.78     1236.36     28.12 o 
   2  -7   4      133.70      159.76      7.76 o 
   3  -7   4      689.75      724.80     20.88 o 
   4  -7   4      495.99      511.59     16.75 o 
   5  -7   4      171.61      195.46      8.95 o 
  -4  -6   4       12.78       25.25      8.64 o 
  -3  -6   4      341.47      369.01     17.03 o 
  -2  -6   4      405.55      389.50     13.67 o 
  -1  -6   4      801.06      777.80     21.52 o 
   0  -6   4        6.14        4.92      2.72 o 
   1  -6   4      219.20      224.14      7.33 o 
   2  -6   4     2489.58     2574.62     63.81 o 
   3  -6   4       20.38       23.54      4.15 o 
   4  -6   4      884.15      880.31     18.35 o 
   5  -6   4       10.57       14.06      5.14 o 
  -5  -5   4      115.44      117.77     10.25 o 
  -4  -5   4      146.29      147.11      9.65 o 
  -3  -5   4      820.97      796.14     27.88 o 
  -2  -5   4      285.38      277.74     11.19 o 
  -1  -5   4      439.17      457.86     18.49 o 
   0  -5   4      391.94      384.51     10.30 o 
   1  -5   4      363.32      203.92     10.33 o 
   3  -5   4      258.76      258.58      8.01 o 
   4  -5   4      272.77      275.87      7.94 o 
   5  -5   4      106.81      111.70      5.69 o 
  -5  -4   4       76.00       72.77      9.13 o 
  -4  -4   4       99.46       96.15      8.50 o 
  -3  -4   4        9.66        9.22      5.60 o 
  -2  -4   4      412.39      418.69     14.26 o 
  -1  -4   4      521.28      513.66     17.54 o 
   0  -4   4     2364.60     2296.34    170.41 o 
   1  -4   4      476.74      468.94     10.10 o 
   2  -4   4      413.73      415.16     10.38 o 
   3  -4   4      304.56      307.61      8.63 o 
   4  -4   4      225.44      221.41      7.05 o 
   5  -4   4      652.86      639.90     14.70 o 
  -5  -3   4       94.81       89.04      9.27 o 
  -4  -3   4      121.88      112.04      8.70 o 
  -3  -3   4      754.12      774.52     19.66 o 
  -2  -3   4     1626.78     1677.57     36.72 o 
  -1  -3   4      916.72      916.15     24.58 o 
   0  -3   4     1783.52     1843.10     39.88 o 
   1  -3   4      165.02      159.40      4.67 o 
   2  -3   4      639.70      652.65     13.28 o 
   3  -3   4     1767.35     1749.49     33.24 o 
   4  -3   4      563.90      552.90     12.44 o 
   5  -3   4      806.15      798.23     17.34 o 
   6  -3   4       17.55       16.31      6.50 o 
  -5  -2   4      269.59      283.33     13.72 o 
  -4  -2   4      679.40      695.32     18.76 o 
  -3  -2   4     1094.49     1113.41     23.00 o 
  -2  -2   4      603.20      635.06     27.71 o 
  -1  -2   4       20.85       22.52      2.29 o 
   0  -2   4      544.25      558.87     11.46 o 
   1  -2   4     2718.90     2783.11     47.15 o 
   2  -2   4     1092.14     1134.14     21.84 o 
   3  -2   4     1223.96     1190.69     23.20 o 
   4  -2   4       32.24       32.25      3.14 o 
   5  -2   4      224.71      233.71     12.05 o 
   6  -2   4      615.42      583.07     29.86 o 
  -6  -1   4      234.57      243.66     18.03 o 
  -5  -1   4      822.21      849.35     33.00 o 
  -4  -1   4     1145.49     1205.12     25.15 o 
  -3  -1   4        1.80        5.14      2.26 o 
  -2  -1   4      791.24      863.34     15.51 o 
  -1  -1   4     4148.44     4415.35     81.70 o 
   0  -1   4      979.34      981.66     40.40 o 
   1  -1   4     2380.45     2416.81     35.18 o 
   2  -1   4      339.97      372.28      8.42 o 
   3  -1   4      632.70      642.35     12.24 o 
   4  -1   4      563.99      559.46     12.57 o 
   5  -1   4      278.14      281.97     11.44 o 
   6  -1   4      425.07      394.17     17.45 o 
  -6   0   4       84.11       94.11      8.48 o 
  -5   0   4       31.52       34.92      4.70 o 
  -4   0   4       30.41       40.22      4.31 o 
  -3   0   4      581.79      592.07     12.92 o 
  -2   0   4      383.71      341.23      8.74 o 
  -1   0   4      600.82      543.81      9.72 o 
   0   0   4      119.81      136.53      4.18 o 
   1   0   4     2337.09     2513.47     42.34 o 
   2   0   4     3441.36     3507.00     50.28 o 
   3   0   4     1648.56     1661.24     31.61 o 
   4   0   4     2239.06     2201.06     44.97 o 
   5   0   4       21.90       31.84     11.15 o 
  -6   1   4      104.19      104.58     14.28 o 
  -5   1   4      121.48      132.77      7.38 o 
  -4   1   4      853.02      923.09     17.87 o 
  -3   1   4      798.57      828.41     16.97 o 
  -2   1   4     1161.20     1210.32     22.79 o 
  -1   1   4      407.23      379.55      9.54 o 
   0   1   4      948.14      909.03     17.89 o 
   1   1   4      243.68      226.21      8.19 o 
   2   1   4     2594.92     2656.34     60.95 o 
   3   1   4       38.53       37.16      3.59 o 
   4   1   4      364.38      360.39     21.94 o 
   5   1   4      141.25      136.26     15.48 o 
  -6   2   4      374.67      381.09     18.72 o 
  -5   2   4      271.95      275.33     10.67 o 
  -4   2   4      490.49      503.49     12.43 o 
  -3   2   4      268.35      261.65      6.83 o 
  -2   2   4      258.65      238.49      5.55 o 
  -1   2   4     1489.12     1506.66     26.03 o 
   0   2   4     2383.51     2370.11     43.79 o 
   1   2   4      406.53      376.20      9.35 o 
   2   2   4      519.01      529.80     20.04 o 
   3   2   4      834.49      822.68     26.21 o 
   4   2   4       97.06       98.29      9.78 o 
   5   2   4      721.47      669.71     65.27 o 
  -5   3   4       39.16       40.14      5.06 o 
  -4   3   4        5.33       11.32      3.64 o 
  -3   3   4      430.68      429.46     10.59 o 
  -2   3   4     1142.94     1096.16     34.40 o 
  -1   3   4     1071.67     1016.22     19.33 o 
   0   3   4      711.52      657.76     13.75 o 
   1   3   4        8.55        6.02      2.48 o 
   2   3   4      256.18      241.91     14.48 o 
   3   3   4      325.66      328.39     13.97 o 
   4   3   4      572.44      591.55     21.36 o 
   5   3   4      215.88      224.78     13.38 o 
  -5   4   4      430.04      428.56     11.71 o 
  -4   4   4      226.42      224.88      7.91 o 
  -3   4   4     1002.41     1003.26     30.59 o 
  -2   4   4      251.80      241.75      7.85 o 
  -1   4   4       44.92       47.57      6.04 o 
   1   4   4     1426.16     1489.51    101.41 o 
   2   4   4      707.52      681.97     30.19 o 
   3   4   4      689.90      691.35     22.99 o 
   4   4   4       13.84       14.26      6.53 o 
  -5   5   4      871.31      867.48     19.17 o 
  -4   5   4      294.38      293.06      8.77 o 
  -3   5   4      452.67      432.70     11.82 o 
  -2   5   4      628.08      595.06     17.95 o 
  -1   5   4      594.58      629.19     18.13 o 
   0   5   4      744.12      749.16     24.93 o 
   1   5   4      619.74      669.37     22.54 o 
   2   5   4       45.34       43.48      7.50 o 
   3   5   4      162.18      157.49     12.99 o 
   4   5   4      305.38      308.24     20.65 o 
  -4   6   4      276.15      249.12     14.20 o 
  -3   6   4      815.07      771.67     25.85 o 
  -2   6   4      352.10      340.80     12.69 o 
  -1   6   4      391.03      393.84     13.13 o 
   0   6   4       40.92       31.00      5.38 o 
   1   6   4      133.10      144.11     12.11 o 
   2   6   4      339.97      321.25     18.70 o 
   3   6   4      346.15      351.28     20.85 o 
  -3   7   4      156.34      161.50     11.92 o 
  -2   7   4      244.41      230.32     10.74 o 
  -1   7   4       55.39       53.75      9.40 o 
   0   7   4      176.30      189.05     16.16 o 
   1   7   4      223.67      254.20     16.25 o 
   2   7   4      522.53      556.96     27.43 o 
  -2   8   4        9.03        9.09      6.82 o 
  -1   8   4      147.97      133.66     15.31 o 
   0   8   4       80.43       91.12     10.78 o 
  -1  -9   5        5.79       12.36      6.70 o 
   0  -9   5       21.74       25.26      7.56 o 
   1  -9   5      197.17      213.31     13.53 o 
   2  -9   5      338.42      366.39     11.74 o 
   3  -9   5      321.75      328.38     13.07 o 
  -3  -8   5       10.13       15.83      8.70 o 
  -2  -8   5       21.37       28.25     11.20 o 
  -1  -8   5      252.02      219.82     11.62 o 
   0  -8   5      371.47      374.03     11.41 o 
   1  -8   5      164.09      164.09      7.54 o 
   2  -8   5       85.21       80.54      6.00 o 
   3  -8   5      545.33      524.19     16.97 o 
   4  -8   5        3.54        4.82      5.56 o 
  -3  -7   5      168.90      182.52     18.17 o 
  -2  -7   5      510.41      467.05     16.20 o 
  -1  -7   5      657.65      584.22     17.95 o 
   0  -7   5      190.27      181.82      7.53 o 
   1  -7   5       13.57       12.18      3.50 o 
   2  -7   5       61.57       73.05      5.60 o 
   3  -7   5      394.67      408.64     13.97 o 
   4  -7   5       86.69      102.70      7.76 o 
  -4  -6   5      158.47      174.15     28.96 o 
  -3  -6   5      267.38      237.65     14.34 o 
  -2  -6   5       37.66       34.68      6.00 o 
  -1  -6   5        4.14        3.58      4.35 o 
   0  -6   5      267.94      251.87      8.53 o 
   1  -6   5      653.32      662.91     16.38 o 
   2  -6   5      452.49      463.86     14.45 o 
   3  -6   5       49.22       54.25      5.32 o 
   4  -6   5        1.84        0.84      3.07 o 
   5  -6   5        5.96       10.30      3.81 o 
  -4  -5   5      137.49      156.26     19.55 o 
  -3  -5   5      430.80      401.74     13.04 o 
  -2  -5   5      398.92      383.08     14.31 o 
  -1  -5   5      585.49      564.22     34.85 o 
   1  -5   5      842.40      805.96     35.16 o 
   2  -5   5      263.30      248.80      7.63 o 
   3  -5   5      280.99      284.54      7.75 o 
   4  -5   5      272.30      273.29      8.12 o 
   5  -5   5      305.08      281.86      8.91 o 
  -5  -4   5       53.92       46.98     17.10 o 
  -4  -4   5      245.48      223.26     12.18 o 
  -3  -4   5      197.40      201.99      9.14 o 
  -2  -4   5     1824.25     1841.39     47.91 o 
  -1  -4   5      394.92      377.93     16.77 o 
   0  -4   5      584.29      615.54     13.11 o 
   1  -4   5      244.89      219.31     13.24 o 
   2  -4   5      568.46      570.87     13.85 o 
   3  -4   5      632.57      626.76     13.57 o 
   4  -4   5      549.86      539.99     12.53 o 
   5  -4   5       50.62       50.90      4.49 o 
  -5  -3   5      200.44      233.29     26.26 o 
  -4  -3   5     1165.50     1139.52     29.69 o 
  -3  -3   5     2158.33     2227.01     49.06 o 
  -2  -3   5      611.29      618.94     16.86 o 
  -1  -3   5     1458.22     1660.41     35.00 o 
   0  -3   5      569.26      573.01     12.06 o 
   1  -3   5     1070.97     1101.44     19.72 o 
   2  -3   5      615.67      603.58     11.76 o 
   3  -3   5      872.92      896.97     18.26 o 
   4  -3   5      224.12      211.90      7.10 o 
   5  -3   5       55.88       58.58      5.60 o 
  -5  -2   5      215.04      214.67     16.99 o 
  -4  -2   5      155.57      152.62      9.55 o 
  -3  -2   5       88.38       92.58      5.59 o 
  -2  -2   5      389.34      431.18     14.61 o 
  -1  -2   5      905.01      927.26     18.90 o 
   0  -2   5      998.49     1002.04     21.51 o 
   1  -2   5     2177.18     2221.71     38.26 o 
   2  -2   5     1333.81     1373.30     22.28 o 
   3  -2   5      217.41      230.04      6.79 o 
   4  -2   5      850.22      860.03     17.96 o 
   5  -2   5      926.33      888.72     29.14 o 
  -5  -1   5      177.15      162.96     11.66 o 
  -4  -1   5       15.07       16.71      3.95 o 
  -3  -1   5      812.76      827.40     19.42 o 
  -2  -1   5     1145.66     1153.71     20.77 o 
  -1  -1   5     2134.54     2158.86     37.07 o 
   0  -1   5      743.62      716.77     19.12 o 
   1  -1   5        2.95        2.85      1.16 o 
   2  -1   5      636.48      628.54     11.18 o 
   3  -1   5     1209.07     1227.72     20.18 o 
   4  -1   5      395.68      385.51     12.57 o 
   5  -1   5      348.61      324.62     12.15 o 
  -5   0   5      346.42      345.06     11.26 o 
  -4   0   5      486.34      485.95     12.93 o 
  -3   0   5     1310.91     1307.42     23.30 o 
  -2   0   5      536.44      512.06      9.86 o 
  -1   0   5      126.66      128.80      7.85 o 
   0   0   5     2164.30     2233.53     38.16 o 
   1   0   5     1394.04     1478.40     23.63 o 
   2   0   5     1139.65     1104.90     18.18 o 
   3   0   5      506.58      512.34     13.03 o 
   4   0   5      177.56      155.75     12.36 o 
   5   0   5       30.09       18.06     11.35 o 
  -5   1   5      563.75      591.87     17.08 o 
  -4   1   5      260.21      265.49      8.91 o 
  -3   1   5      160.94      153.42      5.51 o 
  -2   1   5      941.00      934.37     19.27 o 
  -1   1   5     1191.41     1232.55     24.36 o 
   0   1   5     2673.97     2617.76     54.17 o 
   1   1   5      957.45      973.74     19.38 o 
   2   1   5      640.64      651.82     15.50 o 
   3   1   5      142.42      145.78      7.06 o 
   4   1   5       11.47       18.74      7.29 o 
   5   1   5      390.34      343.46     23.38 o 
  -5   2   5      101.24       97.87      7.20 o 
  -4   2   5      329.42      339.46     10.29 o 
  -3   2   5      323.33      327.70      9.51 o 
  -2   2   5     1622.60     1585.65     29.85 o 
  -1   2   5      682.41      657.76     14.14 o 
   0   2   5      287.27      262.64      6.91 o 
   1   2   5      805.42      831.63     18.81 o 
   2   2   5      582.70      557.65     16.40 o 
   3   2   5     1174.28     1183.48     36.19 o 
   4   2   5      449.19      446.63     18.18 o 
   5   2   5      102.16      104.08     10.05 o 
  -5   3   5       76.45       80.72      6.03 o 
  -4   3   5     1296.99     1290.68     26.46 o 
  -3   3   5      614.17      612.81     14.24 o 
  -2   3   5     1886.33     1793.35     39.36 o 
  -1   3   5     1077.27     1115.82     29.89 o 
   0   3   5      132.54      119.35      9.74 o 
   1   3   5     1277.66     1249.92     51.54 o 
   2   3   5      739.56      738.07     23.89 o 
   3   3   5      580.86      588.92     20.87 o 
   4   3   5      284.76      268.48     18.51 o 
  -5   4   5      274.82      264.30     10.70 o 
  -4   4   5      207.16      197.69      9.20 o 
  -3   4   5      690.55      679.64     19.59 o 
  -2   4   5      619.12      622.85     15.76 o 
  -1   4   5     1163.94     1176.39     26.20 o 
   0   4   5      696.66      707.10     30.67 o 
   1   4   5      726.67      778.20     43.61 o 
   2   4   5      252.53      250.64     16.61 o 
   3   4   5       60.33       49.20      7.20 o 
   4   4   5      362.44      389.57     17.34 o 
  -4   5   5       24.07       27.63      4.33 o 
  -3   5   5      404.11      374.49     19.08 o 
  -2   5   5      830.32      853.52     24.46 o 
  -1   5   5      797.53      842.26     23.67 o 
   0   5   5      482.37      515.42     19.50 o 
   1   5   5        0.29       -6.93      6.12 o 
   2   5   5      462.89      493.62     25.10 o 
   3   5   5      368.50      402.58     23.34 o 
  -4   6   5      162.23      152.95     10.25 o 
  -3   6   5      227.12      223.03     15.88 o 
  -2   6   5       13.93       14.85      7.90 o 
  -1   6   5        0.65       -2.63      5.67 o 
   0   6   5      248.45      251.16     12.72 o 
   1   6   5      195.18      204.79     15.41 o 
   2   6   5      594.54      654.28     31.35 o 
  -3   7   5      138.90      132.20      9.78 o 
  -2   7   5      269.32      282.91     15.03 o 
  -1   7   5      161.83      163.06     25.78 o 
   0   7   5      881.75      865.03     38.58 o 
   1   7   5      258.99      307.13     19.53 o 
  -1  -9   6      223.84      215.39     13.16 o 
   0  -9   6      239.57      232.61      9.62 o 
   1  -9   6      186.67      187.81      8.80 o 
   2  -9   6       44.93       45.49      5.58 o 
  -2  -8   6      108.39       96.52     10.80 o 
  -1  -8   6       46.56       42.34      6.45 o 
   0  -8   6       40.02       34.86      5.06 o 
   1  -8   6       64.08       75.52      5.74 o 
   2  -8   6      325.22      322.32     11.19 o 
   3  -8   6      153.06      177.99      8.63 o 
  -3  -7   6       47.14       54.45      9.94 o 
  -2  -7   6      335.19      292.13     16.18 o 
  -1  -7   6       43.58       45.02      6.33 o 
   0  -7   6      210.28      219.56      9.87 o 
   1  -7   6      361.43      393.92     11.83 o 
   2  -7   6      612.43      652.02     17.07 o 
   3  -7   6      404.20      397.52     14.16 o 
   4  -7   6      210.67      204.57     10.78 o 
  -4  -6   6      249.34      247.10     13.23 o 
  -3  -6   6        4.55        8.12     11.13 o 
  -2  -6   6        0.50       -4.57      5.74 o 
  -1  -6   6      618.75      578.25     18.24 o 
   0  -6   6      253.84      259.69      9.09 o 
   1  -6   6      480.47      487.16     17.73 o 
   2  -6   6      143.81      144.64      7.73 o 
   3  -6   6      175.20      179.17      6.42 o 
   4  -6   6      318.25      331.42      9.43 o 
  -4  -5   6        0.48        1.23      7.54 o 
  -3  -5   6      742.11      730.78     19.75 o 
  -2  -5   6     1269.15     1276.88     35.32 o 
  -1  -5   6      857.65      809.07     23.51 o 
   0  -5   6      655.96      641.40     19.76 o 
   1  -5   6       39.94       41.48      3.20 o 
   2  -5   6      278.89      284.09      8.41 o 
   3  -5   6      416.83      416.53     10.29 o 
   4  -5   6      575.33      567.68     13.35 o 
   5  -5   6      241.69      227.96      8.20 o 
  -5  -4   6      103.68      105.20     20.48 o 
  -4  -4   6       95.55       91.66     10.08 o 
  -3  -4   6      281.01      264.18     12.15 o 
  -2  -4   6       34.99       28.16      5.34 o 
  -1  -4   6       50.68       51.44      7.03 o 
   0  -4   6      437.86      436.26     14.08 o 
   1  -4   6      701.56      757.44     17.58 o 
   2  -4   6     1535.56     1563.93     27.86 o 
   3  -4   6      672.77      674.09     14.75 o 
   4  -4   6        0.69        4.46      3.09 o 
   5  -4   6      398.00      410.13     12.48 o 
  -5  -3   6      613.93      568.54     27.51 o 
  -4  -3   6       85.34       91.98      8.12 o 
  -3  -3   6      125.04      115.10      7.96 o 
  -2  -3   6      110.55      107.66      7.56 o 
  -1  -3   6      668.48      719.79     16.76 o 
   0  -3   6      781.30      747.12     16.99 o 
   1  -3   6      689.82      700.87     13.60 o 
   2  -3   6      126.55      137.05      6.29 o 
   3  -3   6      555.44      568.39     11.86 o 
   4  -3   6      532.19      534.20     12.67 o 
   5  -3   6      503.63      497.82     19.12 o 
  -5  -2   6      152.51      151.96     15.95 o 
  -4  -2   6      155.31      164.94      9.53 o 
  -3  -2   6       62.29       57.79      6.74 o 
  -2  -2   6     1412.79     1438.85     31.63 o 
  -1  -2   6       54.45       52.91      4.03 o 
   0  -2   6      569.90      592.82     13.10 o 
   1  -2   6      632.85      676.72     13.02 o 
   2  -2   6     1126.53     1157.34     23.32 o 
   3  -2   6      650.63      644.31     11.94 o 
   4  -2   6      839.35      800.56     19.26 o 
   5  -2   6       15.38        4.02      5.49 o 
  -5  -1   6       55.81       61.70     11.26 o 
  -4  -1   6      740.74      775.02     18.25 o 
  -3  -1   6      238.15      248.13      9.03 o 
  -2  -1   6      984.55      945.01     19.95 o 
  -1  -1   6      449.90      452.67      9.89 o 
   0  -1   6      296.19      294.23      6.69 o 
   1  -1   6     1283.42     1301.36     23.20 o 
   2  -1   6      702.37      678.05     11.37 o 
   3  -1   6      604.66      596.67     15.12 o 
   4  -1   6       78.99       79.10      6.17 o 
   5  -1   6        1.58       12.09      5.92 o 
  -5   0   6       48.48       55.98      6.72 o 
  -4   0   6      596.52      626.31     15.69 o 
  -3   0   6       73.03       76.66      4.24 o 
  -2   0   6       11.99        6.43      2.48 o 
  -1   0   6      974.29     1011.00     20.02 o 
   0   0   6      478.51      484.02      9.46 o 
   1   0   6      506.31      542.99     12.06 o 
   2   0   6      497.20      503.74     13.09 o 
   3   0   6      197.47      192.92      7.92 o 
   4   0   6      688.79      635.44     32.21 o 
   5   0   6      273.15      226.14     19.73 o 
  -5   1   6       14.74       16.56      5.79 o 
  -4   1   6       94.63       80.93      6.66 o 
  -3   1   6     1203.29     1204.77     22.41 o 
  -2   1   6      189.79      199.63      7.62 o 
  -1   1   6     3084.24     2981.61     55.85 o 
   0   1   6      439.60      441.94     10.83 o 
   1   1   6        2.77        4.85      2.63 o 
   2   1   6      607.11      619.98     15.44 o 
   3   1   6      631.66      603.34     21.10 o 
   4   1   6      806.56      768.48     56.82 o 
   5   1   6      401.24      335.88     23.60 o 
  -5   2   6      440.46      414.67     14.42 o 
  -4   2   6      182.30      185.34     10.51 o 
  -3   2   6     1171.97     1156.31     24.16 o 
  -2   2   6      464.46      453.11     11.65 o 
  -1   2   6        5.09        0.53      3.64 o 
   0   2   6      829.34      817.58     34.70 o 
   1   2   6      413.39      381.68     13.11 o 
   2   2   6      858.15      870.43     23.82 o 
   3   2   6      235.29      248.62     17.95 o 
   4   2   6        6.64       15.02      6.86 o 
  -5   3   6      947.33      942.77     23.64 o 
  -4   3   6       58.09       60.01      5.75 o 
  -3   3   6      173.17      169.84      7.16 o 
  -2   3   6      533.78      517.56     12.69 o 
  -1   3   6      767.84      770.75     16.81 o 
   0   3   6     1250.74     1257.26     32.47 o 
   1   3   6      545.89      534.47     16.30 o 
   2   3   6      135.56      125.26      8.60 o 
   3   3   6      273.80      280.29     14.09 o 
   4   3   6      184.40      180.05     11.79 o 
  -4   4   6      161.60      148.94      7.18 o 
  -3   4   6       64.22       67.02      6.06 o 
  -2   4   6      331.18      329.63      9.57 o 
  -1   4   6        5.30        3.31      5.90 o 
   0   4   6       94.49      101.66     10.85 o 
   1   4   6      122.30      129.42      9.36 o 
   2   4   6      122.64      136.45      9.16 o 
   3   4   6      708.27      744.81     25.75 o 
  -4   5   6      835.78      816.59     30.40 o 
  -3   5   6       36.02       29.17      4.44 o 
  -2   5   6      996.86      993.19     28.47 o 
  -1   5   6      107.99      108.52      9.50 o 
   0   5   6        6.92       13.19      6.18 o 
   1   5   6      683.40      711.56     33.30 o 
   2   5   6      296.78      335.83     20.71 o 
   3   5   6       91.26       98.69     12.92 o 
  -3   6   6       69.97       75.31      9.94 o 
  -2   6   6        0.30        4.60      7.38 o 
  -1   6   6      673.18      659.15     25.03 o 
   0   6   6       68.48       70.56      8.53 o 
   1   6   6      387.09      419.28     23.79 o 
  -1   7   6      605.47      608.42     24.11 o 
   0  -9   7       10.63       12.40      5.50 o 
   1  -9   7        3.15        6.30      4.99 o 
  -2  -8   7        8.70       14.20      8.53 o 
  -1  -8   7      138.13      122.50      9.21 o 
   0  -8   7      208.89      188.32      9.09 o 
   1  -8   7       36.97       43.50      5.47 o 
   2  -8   7      414.57      438.17     14.40 o 
   3  -8   7       12.30       14.27      5.24 o 
  -3  -7   7       95.11      101.85     12.06 o 
  -2  -7   7      497.49      482.94     22.50 o 
  -1  -7   7      452.24      416.92     15.68 o 
   0  -7   7      938.76      870.21     21.86 o 
   1  -7   7      212.02      214.75      9.06 o 
   2  -7   7      139.80      150.27      7.70 o 
   3  -7   7       22.97       27.57      5.22 o 
  -3  -6   7      113.39      110.23     11.94 o 
  -2  -6   7      503.35      473.47     17.58 o 
  -1  -6   7      111.65      113.56      8.55 o 
   0  -6   7      170.28      173.98      9.24 o 
   1  -6   7      221.38      222.99      7.10 o 
   2  -6   7       59.02       63.19      4.32 o 
   3  -6   7      856.44      861.94     17.02 o 
   4  -6   7       96.89       94.79      5.54 o 
  -4  -5   7      470.97      414.16     17.54 o 
  -3  -5   7      213.02      220.25     14.20 o 
  -2  -5   7      277.51      264.40     13.38 o 
  -1  -5   7       59.25       57.41      7.27 o 
   0  -5   7      224.54      220.86      7.26 o 
   1  -5   7      551.28      554.59     13.56 o 
   2  -5   7      273.20      274.26      7.54 o 
   3  -5   7      698.94      708.58     14.49 o 
   4  -5   7      200.07      194.23      8.11 o 
  -4  -4   7      265.17      262.21     14.17 o 
  -3  -4   7       71.67       72.14      7.64 o 
  -2  -4   7        1.87        9.16      6.01 o 
  -1  -4   7     1004.43     1050.27     21.81 o 
   0  -4   7        9.29        3.34      2.98 o 
   1  -4   7     1163.33     1180.46     21.81 o 
   2  -4   7      288.74      300.39      7.88 o 
   3  -4   7      162.17      167.80      6.06 o 
   4  -4   7      394.67      386.80      9.81 o 
  -4  -3   7       24.75       27.27      7.50 o 
  -3  -3   7      582.87      603.01     20.19 o 
  -2  -3   7      455.82      460.49     14.61 o 
  -1  -3   7     1887.70     1929.76     37.51 o 
   0  -3   7      375.28      386.89     10.89 o 
   1  -3   7       69.27       67.37      4.27 o 
   2  -3   7      661.89      664.41     13.56 o 
   3  -3   7      175.04      175.03      6.11 o 
   4  -3   7      583.65      602.42     18.58 o 
   5  -3   7       16.78       21.47      6.59 o 
  -5  -2   7      332.48      321.98     21.28 o 
  -4  -2   7       74.64       75.58     10.49 o 
  -3  -2   7      676.43      706.52     19.94 o 
  -2  -2   7       75.13       85.63      6.39 o 
  -1  -2   7       31.19       37.51      4.16 o 
   0  -2   7      986.48      988.21     22.02 o 
   1  -2   7      271.40      270.32      7.90 o 
   2  -2   7     1310.10     1282.72     21.65 o 
   3  -2   7      164.40      167.99      7.29 o 
   4  -2   7       19.42       23.55      6.57 o 
   5  -2   7      144.78      136.36     10.21 o 
  -5  -1   7      507.43      483.17     20.89 o 
  -4  -1   7        7.23        5.55      4.75 o 
  -3  -1   7      372.16      373.20     13.07 o 
  -2  -1   7      675.68      694.61     14.59 o 
  -1  -1   7      130.37      122.58      4.84 o 
   0  -1   7     3188.31     3173.21     49.57 o 
   1  -1   7      393.09      403.82      8.66 o 
   2  -1   7      491.57      513.88     12.30 o 
   3  -1   7      404.81      400.15     10.62 o 
   4  -1   7       66.16       56.39      6.04 o 
  -5   0   7       64.12       67.30      7.32 o 
  -4   0   7      305.67      317.26     11.13 o 
  -3   0   7      141.25      148.58      6.29 o 
  -2   0   7     1770.49     1831.09     32.63 o 
  -1   0   7      436.63      437.40     11.48 o 
   0   0   7      489.05      507.51     12.37 o 
   1   0   7      732.57      728.56     15.95 o 
   2   0   7       47.34       55.61      5.81 o 
   3   0   7     1040.29     1028.33     28.21 o 
   4   0   7      125.72      121.29     14.38 o 
  -5   1   7       15.20       11.95      6.98 o 
  -4   1   7      979.21     1014.35     33.79 o 
  -3   1   7      224.78      203.13      8.37 o 
  -2   1   7      736.31      743.98     19.81 o 
  -1   1   7      969.31      953.33     20.30 o 
   0   1   7      428.61      444.89     11.36 o 
   1   1   7     1915.98     1918.41     41.22 o 
   2   1   7      496.74      484.35     15.99 o 
   3   1   7      786.78      782.68     34.29 o 
   4   1   7      144.17      137.28     14.97 o 
  -4   2   7      277.08      278.58     10.34 o 
  -3   2   7       86.02       87.99      6.00 o 
  -2   2   7      111.70      104.30      6.79 o 
  -1   2   7      361.12      345.28     15.30 o 
   0   2   7       55.89       59.59      5.42 o 
   1   2   7      552.98      595.85     18.42 o 
   2   2   7      177.88      204.47     10.47 o 
   3   2   7        0.97        8.53      6.44 o 
   4   2   7      791.12      743.43     45.65 o 
  -4   3   7        3.27        5.66      5.06 o 
  -3   3   7      751.38      725.79     17.18 o 
  -2   3   7       89.72       93.60      5.87 o 
  -1   3   7     1654.22     1579.20     56.84 o 
   0   3   7      106.75      110.54      7.48 o 
   1   3   7       47.30       51.25      6.33 o 
   2   3   7      635.71      655.12     30.64 o 
   3   3   7      260.08      257.83     13.88 o 
  -4   4   7       15.22       10.26      5.23 o 
  -3   4   7      538.00      532.40     18.81 o 
  -2   4   7       63.20       69.11      7.60 o 
  -1   4   7       99.85       90.74      5.75 o 
   0   4   7      788.00      791.99     58.69 o 
   1   4   7       21.56       21.76      6.65 o 
   2   4   7      924.08      922.48     30.22 o 
   3   4   7       94.12       91.84      9.47 o 
  -3   5   7       49.58       48.40      5.25 o 
  -2   5   7      273.90      256.96     15.75 o 
  -1   5   7      153.62      140.05     14.11 o 
   0   5   7     1194.63     1220.10     41.04 o 
   1   5   7      212.46      197.85     16.65 o 
   2   5   7      108.04      108.23     13.73 o 
  -1   6   7       43.09       42.87     10.04 o 
   0   6   7       95.29       73.23     12.60 o 
  -1  -8   8      229.76      216.21     12.14 o 
   0  -8   8       70.86       74.94      8.03 o 
   1  -8   8      195.81      181.54      9.04 o 
   2  -8   8       56.44       65.48      6.57 o 
  -2  -7   8      154.12      147.49     11.16 o 
  -1  -7   8      162.66      150.23     10.18 o 
   0  -7   8        4.21        4.67      5.92 o 
   1  -7   8       82.89       82.64      7.46 o 
   2  -7   8       97.28      117.91      8.24 o 
   3  -7   8      156.31      161.07      6.84 o 
  -3  -6   8      312.99      314.89     13.27 o 
  -2  -6   8       22.48       21.58      6.42 o 
  -1  -6   8       60.90       54.26      7.63 o 
   0  -6   8      122.51      113.95      8.52 o 
   1  -6   8        6.21        8.93      3.13 o 
   2  -6   8      587.56      598.61     14.00 o 
   3  -6   8      158.82      163.09      7.95 o 
  -3  -5   8       46.85       35.96      7.37 o 
  -2  -5   8      127.49      132.56      8.45 o 
  -1  -5   8      128.68      139.44      7.96 o 
   0  -5   8     1096.37     1079.27     22.36 o 
   1  -5   8       59.93       56.46      4.03 o 
   2  -5   8      165.27      164.27      7.03 o 
   3  -5   8      109.78      118.15      6.93 o 
   4  -5   8      116.86      121.68      6.95 o 
  -4  -4   8       88.85       98.27     13.28 o 
  -3  -4   8        2.09        4.23      6.81 o 
  -2  -4   8      493.17      481.87     15.32 o 
  -1  -4   8        2.65       -1.91      3.67 o 
   0  -4   8      200.66      189.97      7.70 o 
   1  -4   8      263.50      270.06      8.55 o 
   2  -4   8       94.30       89.82      4.80 o 
   3  -4   8      600.94      625.68     13.57 o 
   4  -4   8       62.99       61.71      6.77 o 
  -4  -3   8      613.99      628.65     23.95 o 
  -3  -3   8       21.12       22.80      7.18 o 
  -2  -3   8      874.28      873.74     19.62 o 
  -1  -3   8       37.18       31.75      4.42 o 
   0  -3   8        9.77       12.28      3.80 o 
   1  -3   8     1193.76     1220.55     24.97 o 
   2  -3   8      209.78      202.60      6.96 o 
   3  -3   8      555.18      594.53     14.48 o 
   4  -3   8      129.92      132.84     11.88 o 
  -4  -2   8      379.40      366.61     18.27 o 
  -3  -2   8       77.15       71.57     11.66 o 
  -2  -2   8       30.17       34.46      5.12 o 
  -1  -2   8     1169.73     1152.18     24.25 o 
   0  -2   8       11.71        7.29      3.78 o 
   1  -2   8      757.30      765.71     17.18 o 
   2  -2   8      112.65      111.80      7.54 o 
   3  -2   8        7.78       11.22      4.98 o 
   4  -2   8      481.45      477.96     19.00 o 
  -4  -1   8       31.63       35.22     10.50 o 
  -3  -1   8      922.97      960.44     21.49 o 
  -2  -1   8      104.57       99.30      6.10 o 
  -1  -1   8     1806.10     1873.29     37.07 o 
   0  -1   8      462.93      475.72     12.19 o 
   1  -1   8       13.12        9.35      3.62 o 
   2  -1   8      814.09      812.90     20.07 o 
   3  -1   8      246.32      227.00      9.46 o 
   4  -1   8      644.39      624.11     24.63 o 
  -4   0   8        0.04       -3.42      5.72 o 
  -3   0   8      682.47      732.11     23.11 o 
  -2   0   8        7.90       13.04      4.27 o 
  -1   0   8        4.16        4.80      3.44 o 
   0   0   8      125.54      119.62      5.52 o 
   1   0   8       20.80       18.88      4.04 o 
   2   0   8      582.14      579.97     18.36 o 
   3   0   8       65.56       71.92     12.05 o 
   4   0   8       46.13       44.73     11.86 o 
  -4   1   8        1.64       -3.51      6.22 o 
  -3   1   8      228.56      221.68     18.50 o 
  -2   1   8      380.90      428.64     22.97 o 
  -1   1   8        6.97       12.88      4.91 o 
   0   1   8     1443.20     1540.50     40.10 o 
   1   1   8        7.12       13.98      5.69 o 
   2   1   8      165.34      160.46     10.60 o 
   3   1   8      191.39      205.97     18.42 o 
  -4   2   8      122.81      121.26      8.87 o 
  -3   2   8        8.95       14.49      5.17 o 
  -2   2   8      936.57      913.21     29.65 o 
  -1   2   8       17.59       18.78      5.40 o 
   0   2   8      634.93      643.06     19.92 o 
   1   2   8      213.63      228.03     11.38 o 
   2   2   8       18.16       13.06      8.83 o 
   3   2   8      709.75      710.45     25.48 o 
  -3   3   8        0.82        2.36      5.08 o 
  -2   3   8      569.10      548.11     20.21 o 
  -1   3   8      146.30      147.89      9.17 o 
   0   3   8        8.35       13.06      5.29 o 
   1   3   8     1217.40     1222.61     36.19 o 
   2   3   8      115.55      100.60      9.38 o 
  -3   4   8       54.75       54.05      7.19 o 
  -2   4   8       64.52       60.93      6.24 o 
  -1   4   8      590.43      565.96     31.06 o 
   0   4   8        1.73        4.67      8.63 o 
   1   4   8      315.43      347.63     16.24 o 
   2   4   8       77.19       69.60      9.11 o 
  -1   5   8      994.32     1024.38     55.20 o 
   0   5   8        9.88        8.94     10.72 o 
  -1  -7   9       24.91       16.03      7.56 o 
   0  -7   9       16.99        4.72      6.85 o 
   1  -7   9      531.04      524.02     15.86 o 
   2  -7   9        2.88        0.65      3.53 o 
  -2  -6   9        3.59        2.04      6.52 o 
  -1  -6   9      363.73      357.87     13.53 o 
   0  -6   9        2.53        0.59      3.87 o 
   1  -6   9      498.14      476.74     12.86 o 
   2  -6   9       69.16       62.75      5.17 o 
   3  -6   9        1.57       -1.14      3.78 o 
  -3  -5   9      275.79      252.81     12.33 o 
  -2  -5   9        0.18       -5.52      6.41 o 
  -1  -5   9      785.91      808.29     18.57 o 
   0  -5   9        4.94        3.73      3.86 o 
   1  -5   9       17.43       13.13      4.02 o 
   2  -5   9      494.80      507.75     11.94 o 
   3  -5   9       46.39       53.39      4.82 o 
  -3  -4   9      397.57      395.06     18.80 o 
  -2  -4   9       10.10       15.62      6.71 o 
  -1  -4   9      163.29      165.55      7.51 o 
   0  -4   9      500.18      499.74     16.47 o 
   1  -4   9        8.32        8.40      4.05 o 
   2  -4   9      818.58      808.31     18.24 o 
   3  -4   9       14.74       17.51      4.42 o 
  -3  -3   9       69.71       67.07     10.43 o 
  -2  -3   9      530.53      549.02     14.68 o 
  -1  -3   9      106.91      101.82      9.62 o 
   0  -3   9     2199.01     2211.46     46.37 o 
   1  -3   9      272.35      269.85      9.36 o 
   2  -3   9      188.03      189.94     13.63 o 
   3  -3   9      296.15      295.20     12.88 o 
  -3  -2   9        3.95      -14.89     11.97 o 
  -2  -2   9      535.11      585.93     20.79 o 
  -1  -2   9       28.40       25.36      6.28 o 
   0  -2   9       67.58       71.50      6.32 o 
   1  -2   9      151.94      154.03     10.21 o 
   2  -2   9        0.50       -3.02      5.08 o 
   3  -2   9      708.43      669.12     21.13 o 
  -4  -1   9      634.34      673.93     34.89 o 
  -3  -1   9        0.47      -10.84      5.42 o 
  -2  -1   9      388.29      409.86     14.86 o 
  -1  -1   9      115.07      121.93      6.54 o 
   0  -1   9       31.82       29.98      4.59 o 
   1  -1   9      959.40      941.12     23.68 o 
   2  -1   9       20.31       14.67      5.11 o 
   3  -1   9      425.16      399.82     14.96 o 
  -3   0   9       17.22       17.11      8.64 o 
  -2   0   9       24.70       23.57      5.81 o 
  -1   0   9      605.02      632.07     19.61 o 
   0   0   9       52.83       57.10      5.76 o 
   1   0   9      997.14      982.51     35.29 o 
   2   0   9       51.21       51.69     16.50 o 
   3   0   9      139.79      126.68     15.43 o 
  -3   1   9      499.78      522.94     36.53 o 
  -2   1   9        2.93        1.26      6.94 o 
  -1   1   9      992.13     1030.27     25.39 o 
   0   1   9       94.27       92.93      7.85 o 
   1   1   9       40.83       44.85      7.08 o 
   2   1   9     1003.99      958.64     41.79 o 
   3   1   9       49.06       55.72     12.58 o 
  -3   2   9      626.50      668.43     38.47 o 
  -2   2   9        3.21       -1.49      5.90 o 
  -1   2   9      116.73      108.68      8.65 o 
   0   2   9      429.88      432.54     16.16 o 
   1   2   9        2.50        3.35      6.54 o 
   2   2   9      615.46      599.56     22.83 o 
  -2   3   9      225.62      241.70     18.44 o 
  -1   3   9        5.24       -0.82      6.47 o 
   0   3   9     1226.85     1299.49     50.44 o 
   1   3   9        3.59        2.42      6.60 o 
  -1  -6  10       54.88       54.32      7.83 o 
   0  -6  10      210.75      184.15      9.28 o 
   1  -6  10       18.83       22.24      4.70 o 
  -2  -5  10      280.97      251.81     13.91 o 
  -1  -5  10       76.65       72.22      7.57 o 
   0  -5  10        1.80        1.68      4.51 o 
   1  -5  10     1067.80     1038.03     29.08 o 
   2  -5  10       46.79       50.78      5.92 o 
  -2  -4  10       17.28       14.58      7.36 o 
  -1  -4  10      289.49      275.25     21.61 o 
   0  -4  10        0.75       -8.54      4.27 o 
   1  -4  10      183.02      170.52     13.31 o 
   2  -4  10       18.10       20.28      5.52 o 
  -2  -3  10       24.05       20.07      6.14 o 
  -1  -3  10      552.55      539.90     26.61 o 
   0  -3  10        2.19        2.46      4.97 o 
   1  -3  10       18.41       13.82      6.96 o 
   2  -3  10      213.47      205.58     11.22 o 
  -3  -2  10      490.58      518.23     21.86 o 
  -2  -2  10       16.64       13.22      5.78 o 
  -1  -2  10      194.66      191.66     11.85 o 
   0  -2  10       97.51      101.26      8.42 o 
   1  -2  10      219.72      201.32     24.28 o 
   2  -2  10      569.61      538.64     19.93 o 
  -3  -1  10       70.41       72.16     11.44 o 
  -2  -1  10      240.92      266.43     20.55 o 
  -1  -1  10       13.82       13.21      4.78 o 
   0  -1  10     1155.80     1166.98     28.68 o 
   1  -1  10        3.58        7.12      4.88 o 
   2  -1  10      209.61      211.60     14.67 o 
  -2   0  10      757.40      849.70     58.38 o 
  -1   0  10       36.96       52.67      8.40 o 
   0   0  10      371.61      363.58     33.07 o 
   1   0  10      102.16      101.37     11.31 o 
   2   0  10       24.43       14.72      9.66 o 
  -2   1  10      274.99      287.95     27.08 o 
  -1   1  10       28.95       20.10     11.49 o 
   0   1  10       75.99       74.37     10.76 o 
   1   1  10      861.84      954.21     35.66 o 
  -1   2  10      633.62      639.41     26.69 o 
   0   2  10        6.03        5.15      6.91 o 
   0  -4  11      161.25      162.94      9.37 o 
  -1  -3  11       42.28       34.05      6.75 o 
   0  -3  11        5.71        6.82      5.84 o 
   1  -3  11      762.46      670.34     43.03 o 
  -1  -2  11      351.68      375.66     24.03 o 
   0  -2  11       27.48       23.69      6.33 o 
   1  -2  11      433.36      397.36     21.21 o 
  -1  -1  11      313.78      337.05     21.45 o 
   0  -1  11        5.34        7.79     11.34 o 
                                                 
